# Supplementary material for: γδ T cell antigen receptor polyspecificity enables T cell responses to a broad range of immune challenges
Source: Proc Natl Acad Sci U S A. 2024 Jan 16;121(4):e2315592121. doi: 10.1073/pnas.2315592121 (PMC10823224; doi:10.1073/pnas.2315592121)
Supplement: Supplementary file 2 — Dataset S01 (XLSX) [file pnas.2315592121.sd01.xlsx]

## Sheet: Cy3+HA+ Mouse
Dataset S1. Murine splenic Cy3+HA+ gd T cells from naive C57BL/6 mice.
Delta	Gamma	TRDV	TRDD	TRDJ	TRGV	TRGJ
CASGPIGGATDKLVF	CAAQSGTSWVKIF	TRDV5	TRDD2	TRDJ1	TRGV1	TRGJ4
CGSDIGGSSWDTRQMF	CAAWSGTSWVKIF	TRDV4	TRDD2	TRDJ2	TRGV1	TRGJ4
CGGKVGGMSTDKLVF	CAVCRSGTSWVKIF	TRDV1	TRDD2	TRDJ1	TRGV1	TRGJ4
CALWAYMARYRRDITDKLVF	CAVWARSGTSWVKIF	TRAV15N-1	TRDD2	TRDJ1	TRGV1	TRGJ4
CALSELMGATDKLVF	CAVWDPREGTSWVKIF	TRAV15D-2/DV6D-2		TRDJ1	TRGV1	TRGJ4
CAMESHEGYELSTDKLVF	CAVWGGGTSWVKIF	TRAV13-4/DV7	TRDD2	TRDJ1	TRGV1	TRGJ4
CASGIWHISLGATDKLVF	CAVWGLGTSWVKIF	TRDV5	TRDD1	TRDJ1	TRGV1	TRGJ4
CALWEPYMAYPISEGYGATDKLVF	CAVWGPEWVKIF	TRAV15D-1/DV6D-1	TRDD2	TRDJ1	TRGV1	TRGJ4
CALWELAGGIRATDKLVF	CAVWGSGTSWVKIF	TRAV15D-1/DV6D-1	TRDD2	TRDJ1	TRGV1	TRGJ4
CALWELWAYQGGSPTDKLVF	CAVWGSGTSWVKIF	TRAV15D-1/DV6D-1	TRDD1	TRDJ1	TRGV1	TRGJ4
CASGYSKLVF	CAVWGSGTSWVKIF	TRDV5		TRDJ1	TRGV1	TRGJ4
CAYRRVATDKLVF	CAVWGSGTSWVKIF	TRAV13-4/DV7		TRDJ1	TRGV1	TRGJ4
CIPLTATDKLVF	CAVWIAPPGTSWVKIF	TRAV21/DV12		TRDJ1	TRGV1	TRGJ4
CALWELGVGSTDKLVF	CAVWIASGTSWVKIF	TRAV15D-1/DV6D-1		TRDJ1	TRGV1	TRGJ4
CALWELDIGGIRATDKLVF	CAVWICTSWVKIF	TRAV15D-1/DV6D-1	TRDD2	TRDJ1	TRGV1	TRGJ4
CALMERGGAFGGIRATDKLVF	CAVWIGGTSWVKIF	TRDV2-2	TRDD2	TRDJ1	TRGV1	TRGJ4
CALMERGGIRATDKLVF	CAVWIGGTSWVKIF	TRDV2-2	TRDD2	TRDJ1	TRGV1	TRGJ4
CALWELEIGGIRGDKLVF	CAVWIGGTSWVKIF	TRAV15D-1/DV6D-1	TRDD2	TRDJ1	TRGV1	TRGJ4
CASGPGYEHPATDKLVF	CAVWIGGTSWVKIF	TRDV5	TRDD2	TRDJ1	TRGV1	TRGJ4
CIPLTATDKLVF	CAVWIGSGTSWVKIF	TRAV21/DV12		TRDJ1	TRGV1	TRGJ4
CALMEREGYESDKLVF	CAVWIGSTSWVKIF	TRDV2-2	TRDD2	TRDJ1	TRGV1	TRGJ4
CALSELTAGYGSSWDTRQMF	CAVWIGSTSWVKIF	TRAV15-2/DV6-2	TRDD2	TRDJ2	TRGV1	TRGJ4
CGSDIGGSSWDTRQMFF	CAVWIKGTSWVKIF	TRDV4	TRDD2	TRDJ2	TRGV1	TRGJ4
CALSESSSSDKLVF	CAVWINSPGTSWVKIF	TRAV15D-2/DV6D-2		TRDJ1	TRGV1	TRGJ4
CAMKTEGYAPDKLVF	CAVWINSSTSWVKIF	TRAV13-4/DV7	TRDD2	TRDJ1	TRGV1	TRGJ4
CASDIGGIRPVF	CAVWIPGTSWVKIF	TRDV5	TRDD2	TRDJ1	TRGV1	TRGJ4
CASGYRRTSIGGLSTDKLVF	CAVWIPGTSWVKIF	TRDV5	TRDD2	TRDJ1	TRGV1	TRGJ4
CASGVSERADKLVF	CAVWIPQAGTSWVKIF	TRDV5	TRDD2	TRDJ1	TRGV1	TRGJ4
CALWEPLGTLYRRDTSSDKLVF	CAVWIRAGTSWVKIF	TRAV15D-1/DV6D-1	TRDD2	TRDJ1	TRGV1	TRGJ4
CALWELEGGIRVTDKLVF	CAVWIRGTSWVKIF	TRAV15D-1/DV6D-1	TRDD2	TRDJ1	TRGV1	TRGJ4
CASGYNIGGIRATDKLVF	CAVWIRGTSWVKIF	TRDV5	TRDD2	TRDJ1	TRGV1	TRGJ4
CILRVAPHIGGIRTSTDKLVF	CAVWIRRSGTSWVKIF	TRAV21/DV12	TRDD2	TRDJ1	TRGV1	TRGJ4
CALWELIGGIRATDKLVF	CAVWIRSGTSWVKIF	TRAV15N-1	TRDD2	TRDJ1	TRGV1	TRGJ4
CILRVKGPDDKLVF	CAVWIRSGTSWVKIF	TRAV21/DV12	TRDD2	TRDJ1	TRGV1	TRGJ4
CALWELDRDKLVF	CAVWIRSRSGTSWVKIF	TRAV15D-1/DV6D-1		TRDJ1	TRGV1	TRGJ4
CALSELIWRRRDPQADKLVF	CAVWISGTSWVKIF	TRAV15D-2/DV6D-2	TRDD2	TRDJ1	TRGV1	TRGJ4
CALWELVRRDTNKLVF	CAVWISGTSWVKIF	TRAV15D-1/DV6D-1	TRDD2	TRDJ1	TRGV1	TRGJ4
CASDGGGVATDKLVF	CAVWISGTSWVKIF	TRDV5		TRDJ1	TRGV1	TRGJ4
CGGKRIWLIGGIRVDKLVF	CAVWISGTSWVKIF	TRDV1	TRDD2	TRDJ1	TRGV1	TRGJ4
CALWELYGIGYRRDPATDKLVF	CAVWITGTSWVKIF	TRAV15D-1/DV6D-1	TRDD2	TRDJ1	TRGV1	TRGJ4
CGGKAARRDTSSADKLVF	CAVWITGTSWVKIF	TRDV1	TRDD2	TRDJ1	TRGV1	TRGJ4
CASGYWGISEGYGIATDKLVF	CAVWIVTGTSWVKIF	TRDV5	TRDD2	TRDJ1	TRGV1	TRGJ4
CALSDRRGIRATDKLVF	CAVWKKGSGTSWVKIF	TRAV15-2/DV6-2	TRDD2	TRDJ1	TRGV1	TRGJ4
CALWELAGGIRATDKLVF	CAVWKTGTSWVKIF	TRAV15D-1/DV6D-1	TRDD2	TRDJ1	TRGV1	TRGJ4
CASGYIGGIRATDKLVF	CAVWLRTSWVKIF	TRDV5	TRDD2	TRDJ1	TRGV1	TRGJ4
CASGIWPHIGFADKLVF	CAVWMCTSWVKIF	TRDV5	TRDD2	TRDJ1	TRGV1	TRGJ4
CALSELWPISPPYRRDTSWADKLVF	CAVWMGGTSWVKIF	TRAV15-2/DV6-2	TRDD2	TRDJ1	TRGV1	TRGJ4
CALWELELPAGGIRATDKLVF	CAVWMGGTSWVKIF	TRAV15D-1/DV6D-1	TRDD2	TRDJ1	TRGV1	TRGJ4
CALSELIGVSEGYELNKLVF	CAVWMGTSWVKIF	TRAV15-2/DV6-2	TRDD2	TRDJ1	TRGV1	TRGJ4
CALWELHMAYRGPQATDKLVF	CAVWMGTSWVKIF	TRAV15D-1/DV6D-1	TRDD1	TRDJ1	TRGV1	TRGJ4
CILRTYRRDTRVVF	CAVWMRGSGTSWVKIF	TRAV21/DV12	TRDD2	TRDJ1	TRGV1	TRGJ4
CALWELGLPWRAPDKLVF	CAVWPGSGTSWVKIF	TRAV15N-1	TRDD2	TRDJ1	TRGV1	TRGJ4
CILRVAPHIGGIRTSTDKLVF	CAVWPGTSWVKIF	TRAV21/DV12	TRDD2	TRDJ1	TRGV1	TRGJ4
CAASRTDKLVF	CAVWRGSGTSWVKIF	TRAV14D-3/DV8		TRDJ1	TRGV1	TRGJ4
CALSAPIGGIRATDKLVF	CAVWRSGTSWVKIF	TRAV15D-2/DV6D-2	TRDD2	TRDJ1	TRGV1	TRGJ4
CASGYGIYWGYENDKLVF	CAVWRSGTSWVKIF	TRDV5	TRDD2	TRDJ1	TRGV1	TRGJ4
CGGIIGGIRAGKLVF	CAVWRSGTSWVKIF	TRDV1	TRDD2	TRDJ1	TRGV1	TRGJ4
CALSELLSEGCTATDKLVF	CAVWSGTSWVKIF	TRAV15-2/DV6-2	TRDD2	TRDJ1	TRGV1	TRGJ4
CALSELSTLYGATDKLVF	CAVWSGTSWVKIF	TRAV15D-2/DV6D-2		TRDJ1	TRGV1	TRGJ4
CALSEYRRDTSLTDKLVF	CAVWSGTSWVKIF	TRAV15-2/DV6-2	TRDD2	TRDJ1	TRGV1	TRGJ4
CALWELAGGIRATDKLVF	CAVWSGTSWVKIF	TRAV15N-1	TRDD2	TRDJ1	TRGV1	TRGJ4
CASGYIGGIRATDKLVF	CAVWSGTSWVKIF	TRDV5	TRDD2	TRDJ1	TRGV1	TRGJ4
CALSERGHISGIGGTDKLVF	CAVWSPGTSWVKIF	TRAV15-2/DV6-2	TRDD2	TRDJ1	TRGV1	TRGJ4
CILRVVGYEGTDKLVF	CAVWTGTSWVKIF	TRAV21/DV12	TRDD2	TRDJ1	TRGV1	TRGJ4
CALSELWLGGIRATDKLV	CAVWVMGTSWVKIF	TRAV15-2/DV6-2	TRDD2	TRDJ1	TRGV1	TRGJ4
CASGYCISEGPATDKLVF	CAVWVSGTSWVKIF	TRDV5	TRDD2	TRDJ1	TRGV1	TRGJ4
CGGKADMASIGGIRATDKLVF	CAVWIKGSGFHKVF	TRDV1	TRDD2	TRDJ1	TRGV2	TRGJ2
CASGSEGYETDKLVF	CAVWSYSSGFHKVF	TRDV5	TRDD2	TRDJ1	TRGV2	TRGJ2
CALSELLSEGCTATDKLVF	CSPYSSGFHKVF	TRAV15-2/DV6-2	TRDD2	TRDJ1	TRGV4	TRGJ1
CALMESMAYIGGTDKLVF	CSRRIGSGFHKVF	TRDV2-2	TRDD2	TRDJ1	TRGV4	TRGJ1
CAMKEGPPATDKLVF	CSYGALYSSGFHKVF	TRAV13-4/DV7	TRDD2	TRDJ1	TRGV4	TRGJ1
CALWELENGGIRATDKLVF	CSYGLSYSSGFHKVF	TRAV15D-1/DV6D-1	TRDD2	TRDJ1	TRGV4	TRGJ1
CAMADIGGIRGKLVF	CSYGLYSSGFHKVF	TRAV13-4/DV7	TRDD2	TRDJ1	TRGV4	TRGJ1
CAMNLWLSYRRGGGKLVF	CSYGLYSSGFHKVF	TRAV13-4/DV7	TRDD2	TRDJ1	TRGV4	TRGJ1
CAIPRGITTDKLVF	CSYGPYSSGFHKVF	TRAV13-4/DV7	TRDD2	TRDJ1	TRGV4	TRGJ1
CAADMAGGGGIRTDKLVF	CSYGQGRSGFHKVF	TRAV13-4/DV7	TRDD2	TRDJ1	TRGV4	TRGJ1
CILRAGISEGYELPPDKLVF	CSYGRRFHKVF	TRAV21/DV12	TRDD2	TRDJ1	TRGV4	TRGJ1
CALWELIGGITTDKLVF	CSYGRYSSGFHKVF	TRAV15D-1/DV6D-1	TRDD2	TRDJ1	TRGV4	TRGJ1
CAYRRDTDKLVF	CSYGRYSSGFHKVF	TRAV13-4/DV7	TRDD2	TRDJ1	TRGV4	TRGJ1
CALMEGIIGGMALATDKLVF	CSYGVYSSGFHKVF	TRDV2-2	TRDD2	TRDJ1	TRGV4	TRGJ1
CILRAHIGGIRATDKLVF	CSYGWLYSSGFHKVF	TRAV21/DV12	TRDD2	TRDJ1	TRGV4	TRGJ1
CALSELGRDTFPTDKLVF	CSYGYRSSGFHKVF	TRAV15D-2/DV6D-2	TRDD2	TRDJ1	TRGV4	TRGJ1
CALSERGRSEGYELPDKLVF	CSYGYSSGFHKVF	TRAV15D-2/DV6D-2	TRDD2	TRDJ1	TRGV4	TRGJ1
CALSELMAYPEGYGATDKLVF	CSYGYWSSGFHKVF	TRAV15-2/DV6-2	TRDD2	TRDJ1	TRGV4	TRGJ1
CALSELGWLISEGYSATDKLVF	CSYGYYSSGFHKVF	TRAV15D-2/DV6D-2	TRDD2	TRDJ1	TRGV4	TRGJ1
CATPPYRRDTSLTDKLVF	CACWVYSSGFHKVF	TRAV13-4/DV7	TRDD2	TRDJ1	TRGV5	TRGJ1
CAAATDKLVF	CACWDSSGFHKVF	TRAV14D-3/DV8		TRDJ1	TRGV6	TRGJ1
CAIRIPIGGIRATDKLVF	CACWDSSGFHKVF	TRAV13-4/DV7	TRDD2	TRDJ1	TRGV6	TRGJ1
CALIEYDKLVF	CACWDSSGFHKVF	TRDV2-2		TRDJ1	TRGV6	TRGJ1
CALIGLSPEADKLVF	CACWDSSGFHKVF	TRDV2-2	TRDD2	TRDJ1	TRGV6	TRGJ1
CALIGLSPEADKLVF	CACWDSSGFHKVF	TRDV2-2	TRDD2	TRDJ1	TRGV6	TRGJ1
CALIGLSPEADKLVF	CACWDSSGFHKVF	TRDV2-2	TRDD2	TRDJ1	TRGV6	TRGJ1
CALIGLSPEADKLVF	CACWDSSGFHKVF	TRDV2-2	TRDD2	TRDJ1	TRGV6	TRGJ1
CALIGLSPEADKLVF	CACWDSSGFHKVF	TRDV2-2	TRDD2	TRDJ1	TRGV6	TRGJ1
CALMELEAYRRDTSSSTDKLVF	CACWDSSGFHKVF	TRDV2-2	TRDD2	TRDJ1	TRGV6	TRGJ1
CALMENDKLVF	CACWDSSGFHKVF	TRDV2-2		TRDJ1	TRGV6	TRGJ1
CALMENDKLVF	CACWDSSGFHKVF	TRDV2-2		TRDJ1	TRGV6	TRGJ1
CALMEPSEGYEPPTDKLVF	CACWDSSGFHKVF	TRDV2-2	TRDD2	TRDJ1	TRGV6	TRGJ1
CALMEPSEGYEPPTDKLVF	CACWDSSGFHKVF	TRDV2-2	TRDD2	TRDJ1	TRGV6	TRGJ1
CALMEREGRRYIGGISTDKLVF	CACWDSSGFHKVF	TRDV2-2	TRDD2	TRDJ1	TRGV6	TRGJ1
CALMERFIGGIRAPSTDKLVF	CACWDSSGFHKVF	TRDV2-2	TRDD2	TRDJ1	TRGV6	TRGJ1
CALMERGEVGGIHKLVF	CACWDSSGFHKVF	TRDV2-2	TRDD2	TRDJ1	TRGV6	TRGJ1
CALMERKLAKLVF	CACWDSSGFHKVF	TRDV2-2		TRDJ1	TRGV6	TRGJ1
CALMEYVARRDTDKLVF	CACWDSSGFHKVF	TRDV2-2	TRDD2	TRDJ1	TRGV6	TRGJ1
CALPPLIWHISEGYSTDKLVF	CACWDSSGFHKVF	TRAV6-7/DV9	TRDD2	TRDJ1	TRGV6	TRGJ1
CALSELNRRDTCATDKLVF	CACWDSSGFHKVF	TRAV15D-2/DV6D-2	TRDD2	TRDJ1	TRGV6	TRGJ1
CALWDPDKLVF	CACWDSSGFHKVF	TRAV15N-1		TRDJ1	TRGV6	TRGJ1
CALWELGGGIRAPKLVF	CACWDSSGFHKVF	TRAV15N-1	TRDD2	TRDJ1	TRGV6	TRGJ1
CALWELGPGGIRATDKLVF	CACWDSSGFHKVF	TRAV15D-1/DV6-1	TRDD2	TRDJ1	TRGV6	TRGJ1
CALWELVGGIGELVF	CACWDSSGFHKVF	TRAV15N-1	TRDD2	TRDJ1	TRGV6	TRGJ1
CALWELWHIGGIRDKLVF	CACWDSSGFHKVF	TRAV15N-1	TRDD2	TRDJ1	TRGV6	TRGJ1
CALWELYIGGIRGPDKLVF	CACWDSSGFHKVF	TRAV15N-1	TRDD2	TRDJ1	TRGV6	TRGJ1
CALWEPISEGYELSDKLVF	CACWDSSGFHKVF	TRAV15N-1	TRDD2	TRDJ1	TRGV6	TRGJ1
CALWEPLGGIRSTDKLVF	CACWDSSGFHKVF	TRAV15D-1/DV6-1	TRDD2	TRDJ1	TRGV6	TRGJ1
CAMPISEGYGADKLVF	CACWDSSGFHKVF	TRAV13-4/DV7	TRDD2	TRDJ1	TRGV6	TRGJ1
CAMRDTPTDKLVF	CACWDSSGFHKVF	TRAV13-4/DV7	TRDD2	TRDJ1	TRGV6	TRGJ1
CARSYRRDTGATDKLVF	CACWDSSGFHKVF	TRAV13-4/DV7	TRDD2	TRDJ1	TRGV6	TRGJ1
CASGGSDKLVF	CACWDSSGFHKVF	TRDV5		TRDJ1	TRGV6	TRGJ1
CASGYFGGIRTDKLVF	CACWDSSGFHKVF	TRDV5	TRDD2	TRDJ1	TRGV6	TRGJ1
CASGYIGGIRATDKLVF	CACWDSSGFHKVF	TRDV5	TRDD2	TRDJ1	TRGV6	TRGJ1
CASGYRRAATDKLVF	CACWDSSGFHKVF	TRDV5	TRDD2	TRDJ1	TRGV6	TRGJ1
CASGYRRTSIGGLSTDKLVF	CACWDSSGFHKVF	TRDV5	TRDD2	TRDJ1	TRGV6	TRGJ1
CASGYSKLVF	CACWDSSGFHKVF	TRDV5		TRDJ1	TRGV6	TRGJ1
CASGYTRRDTGELVF	CACWDSSGFHKVF	TRDV5	TRDD2	TRDJ1	TRGV6	TRGJ1
CAYRRVATDKLVF	CACWDSSGFHKVF	TRAV13-4/DV7		TRDJ1	TRGV6	TRGJ1
CGGKADKLVF	CACWDSSGFHKVF	TRDV1		TRDJ1	TRGV6	TRGJ1
CGGKADKLVF	CACWDSSGFHKVF	TRDV1		TRDJ1	TRGV6	TRGJ1
CGGKGGRRDTRTDKLVF	CACWDSSGFHKVF	TRDV1	TRDD2	TRDJ1	TRGV6	TRGJ1
CGGKGGRRDTRTDKLVF	CACWDSSGFHKVF	TRDV1	TRDD2	TRDJ1	TRGV6	TRGJ1
CGGKGGRRDTRTDKLVF	CACWDSSGFHKVF	TRDV1	TRDD2	TRDJ1	TRGV6	TRGJ1
CGGKGGRRDTRTDKLVF	CACWDSSGFHKVF	TRDV1	TRDD2	TRDJ1	TRGV6	TRGJ1
CGGKGGRRDTRTDKLVF	CACWDSSGFHKVF	TRDV1	TRDD2	TRDJ1	TRGV6	TRGJ1
CGGKGYTHIGGIRARATDKLVF	CACWDSSGFHKVF	TRDV1	TRDD2	TRDJ1	TRGV6	TRGJ1
CGGNIGGTDKLVF	CACWDSSGFHKVF	TRDV1	TRDD2	TRDJ1	TRGV6	TRGJ1
CGGNPPHIGRRDSTDKLVF	CACWDSSGFHKVF	TRDV1	TRDD2	TRDJ1	TRGV6	TRGJ1
CGGNPPHIGRRDSTDKLVF	CACWDSSGFHKVF	TRDV1	TRDD2	TRDJ1	TRGV6	TRGJ1
CGGNPPHIGRRDSTDKLVF	CACWDSSGFHKVF	TRDV1	TRDD2	TRDJ1	TRGV6	TRGJ1
CGSDIGGSSWDTRQMFF	CACWDSSGFHKVF	TRDV4	TRDD2	TRDJ2	TRGV6	TRGJ1
CGSDIGGSSWDTRQMFF	CACWDSSGFHKVF	TRDV4	TRDD2	TRDJ2	TRGV6	TRGJ1
CGSDIGGSSWDTRQMFF	CACWDSSGFHKVF	TRDV4	TRDD2	TRDJ2	TRGV6	TRGJ1
CGSDIGGSSWDTRQMFF	CACWDSSGFHKVF	TRDV4	TRDD2	TRDJ2	TRGV6	TRGJ1
CGSDIGGSSWDTRQMFF	CACWDSSGFHKVF	TRDV4	TRDD2	TRDJ2	TRGV6	TRGJ1
CGSDIGGSSWDTRQMFF	CACWDSSGFHKVF	TRDV4	TRDD2	TRDJ2	TRGV6	TRGJ1
CGSDIGGSSWDTRQMFF	CACWDSSGFHKVF	TRDV4	TRDD2	TRDJ2	TRGV6	TRGJ1
CGSDIGGSSWDTRQMFF	CACWDSSGFHKVF	TRDV4	TRDD2	TRDJ2	TRGV6	TRGJ1
CGSDIGGSSWDTRQMFF	CACWDSSGFHKVF	TRDV4	TRDD2	TRDJ2	TRGV6	TRGJ1
CGSDIGGSSWDTRQMFF	CACWDSSGFHKVF	TRDV4	TRDD2	TRDJ2	TRGV6	TRGJ1
CGSDIGGSSWDTRQMFF	CACWDSSGFHKVF	TRDV4	TRDD2	TRDJ2	TRGV6	TRGJ1
CGSDIGGSSWDTRQMFF	CACWDSSGFHKVF	TRDV4	TRDD2	TRDJ2	TRGV6	TRGJ1
CGSDIGGSSWDTRQMFF	CACWDSSGFHKVF	TRDV4	TRDD2	TRDJ2	TRGV6	TRGJ1
CGSDIGGSSWGTRQMFF	CACWDSSGFHKVF	TRDV4	TRDD2	TRDJ2	TRGV6	TRGJ1
CILRVAFGGIRATDKLVF	CACWDSSGFHKVF	TRAV21/DV12	TRDD2	TRDJ1	TRGV6	TRGJ1
CILRVARGMGRRDKTDKLVF	CACWDSSGFHKVF	TRAV21/DV12	TRDD2	TRDJ1	TRGV6	TRGJ1
CILRVVGYEGTDKLVF	CACWDSSGFHKVF	TRAV21/DV12	TRDD2	TRDJ1	TRGV6	TRGJ1
CILRVVGYEGTDKLVF	CACWDSSGFHKVF	TRAV21/DV12	TRDD2	TRDJ1	TRGV6	TRGJ1
CILRVVGYEGTDKLVF	CACWDSSGFHKVF	TRAV21/DV12	TRDD2	TRDJ1	TRGV6	TRGJ1
CILRVVGYEGTDKLVF	CACWDSSGFHKVF	TRAV21/DV12	TRDD2	TRDJ1	TRGV6	TRGJ1
CILRVVGYEGTDKLVF	CACWDSSGFHKVF	TRAV21/DV12	TRDD2	TRDJ1	TRGV6	TRGJ1
CILRVVGYEGTDKLVF	CACWDSSGFHKVF	TRAV21/DV12	TRDD2	TRDJ1	TRGV6	TRGJ1
CILRVVGYEGTDKLVF	CACWDSSGFHKVF	TRAV21/DV12	TRDD2	TRDJ1	TRGV6	TRGJ1
CILRVVGYEGTDKLVF	CACWDSSGFHKVF	TRAV21/DV12	TRDD2	TRDJ1	TRGV6	TRGJ1
CILRVVGYEGTDKLVF	CACWDSSGFHKVF	TRAV21/DV12	TRDD2	TRDJ1	TRGV6	TRGJ1
CILRVVGYEGTDKLVF	CACWDSSGFHKVF	TRAV21/DV12	TRDD2	TRDJ1	TRGV6	TRGJ1
CILRVVGYEGTDKLVF	CACWDSSGFHKVF	TRAV21/DV12	TRDD2	TRDJ1	TRGV6	TRGJ1
CILRVVGYEGTDKLVF	CACWDSSGFHKVF	TRAV21/DV12	TRDD2	TRDJ1	TRGV6	TRGJ1
CILRVVGYEGTDKLVF	CACWDSSGFHKVF	TRAV21/DV12	TRDD2	TRDJ1	TRGV6	TRGJ1
CILRVVGYEGTDKLVF	CACWDSSGFHKVF	TRAV21/DV12	TRDD2	TRDJ1	TRGV6	TRGJ1
CILRVVGYEGTDKLVF	CACWDSSGFHKVF	TRAV21/DV12	TRDD2	TRDJ1	TRGV6	TRGJ1
CGSDIGGSSWDTRQMFF	CACWDSSGLHKVF	TRDV4	TRDD2	TRDJ2	TRGV6	TRGJ1
CILRVVGYEGTDKLVF	CTCWDSSGFHKVF	TRAV21/DV12	TRDD2	TRDJ1	TRGV6	TRGJ1
CALMERGEGYESATDKLVF	CASCDSSGFHKVF	TRDV2-2	TRDD2	TRDJ1	TRGV7	TRGJ1
CALWELALYGKRSEGYELPDKLVF	CASWAGRSGTSWVKIF	TRAV15N-1	TRDD2	TRDJ1	TRGV7	TRGJ4
CALMEHGIFIGGIRSDKLVF	CASWAVYSSGFHKVF	TRDV2-2	TRDD2	TRDJ1	TRGV7	TRGJ1
CALMERRISEGYESDKLVF	CASWGSGTSWVKIF	TRDV2-2	TRDD2	TRDJ1	TRGV7	TRGJ4
CALSELGWRDRRDTSSATDKLVF	CASWGYSSGFHKVF	TRAV15D-2/DV6D-2	TRDD2	TRDJ1	TRGV7	TRGJ1
CALWGAYKSEGYTTDKLVF	CASWSHWSSGFHKVF	TRAV15-2/DV6-2	TRDD2	TRDJ1	TRGV7	TRGJ1
CALWEPLSEGYEPRSLSTDKLVF	CASWVHSSGFHKVF	TRAV15D-1/DV6D-1	TRDD2	TRDJ1	TRGV7	TRGJ1
