# Supplementary material for: γδ T cell antigen receptor polyspecificity enables T cell responses to a broad range of immune challenges
Source: Proc Natl Acad Sci U S A. 2024 Jan 16;121(4):e2315592121. doi: 10.1073/pnas.2315592121 (PMC10823224; doi:10.1073/pnas.2315592121)
Supplement: Supplementary file 3 — Dataset S02 (XLSX) [file pnas.2315592121.sd02.xlsx]

## Sheet: Cy3-HA- Mouse
Dataset S2. Murine splenic Cy3-HA- gd T cells from naive C57BL/6 mice
Delta	Gamma	TRDV	TRDD	TRDJ	TRGV	TRGJ
CAMENLGGIRDTDKLVF	CAVWMGGTSWVKIF	TRAV13-4/DV7	TRDD2	TRDJ1	TRGV1	TRGJ4
CALWELDIGGILDKLVF	CAVWMGGTSWVKIF	TRAV15N-1	TRDD2	TRDJ1	TRGV1	TRGJ4
CAMRDTKFTDKLVF	CAVWIGGTSWVKIF	TRAV13-4/DV7	TRDD2	TRDJ1	TRGV1	TRGJ4
CASGYMAYIPQISEGTDKLVF	CAVWIGGTSWVKIF	TRDV5	TRDD2	TRDJ1	TRGV1	TRGJ4
CALSEREASPSGIRAATDKLVF	CAVWIKDVGTSWVKIF	TRAV15D-2/DV6D-2	TRDD2	TRDJ1	TRGV1	TRGJ4
CALSELIASRGIRATDKLVF	CAVWSRGAGTSWVKIF	TRAV15D-2/DV6D-2	TRDD2	TRDJ1	TRGV1	TRGJ4
CALSELKRRDTRATDKLVF	CAVWSGTSWVKIF	TRAV15D-2/DV6D-2	TRDD2	TRDJ1	TRGV1	TRGJ4
CALWELHIGGIRAPATDKLVF	CAVWSGTSWVKIF	TRAV15D-1/DV6D-1	TRDD2	TRDJ1	TRGV1	TRGJ4
CALWEPLGVSEGYELRTDKLVF	CAVWMGSGTSWVKIF	TRAV15D-1/DV6D-1	TRDD2	TRDJ1	TRGV1	TRGJ4
CASGDIGGIRVLSDKLVF	CAVWPRSGTSWVKIF	TRDV5	TRDD2	TRDJ1	TRGV1	TRGJ4
CALMERARRDTSHTDKLVF	CAVWMAGTSWVKIF	TRDV2-2	TRDD2	TRDJ1	TRGV1	TRGJ4
CALMEPPTDKLVF	CAVWVSGTSWVKIF	TRDV2-2		TRDJ1	TRGV1	TRGJ4
CALMERAASSTDKLVF	CAVWTRSGTSWVKIF	TRDV2-2		TRDJ1	TRGV1	TRGJ4
CALMERPSEGYELPDKLVF	CAVWIRGTSWVKIF	TRDV2-2	TRDD2	TRDJ1	TRGV1	TRGJ4
CALRYPEGYEPDKLVF	CAVWIRGTSWVKIF	TRDV2-2	TRDD2	TRDJ1	TRGV1	TRGJ4
CALMERGEGYGLPDKLVF	CAVWINRSGTSWVKIF	TRDV2-2	TRDD2	TRDJ1	TRGV1	TRGJ4
CILRPEGSHTDKLVF	CAVWIVGTSWVKIF	TRAV21/DV12	TRDD2	TRDJ1	TRGV1	TRGJ4
CGGKGYRRDTSGDKLVF	CAVWIPGTSWVKIF	TRDV1	TRDD2	TRDJ1	TRGV1	TRGJ4
CGGRGGISEGYATDKLVF	CAVWIKPGTSWVKIF	TRDV1	TRDD2	TRDJ1	TRGV1	TRGJ4
CALPYGIWGGIPPTDKLVF	CAVWMGVGSGFHKVF	TRAV13-4/DV7	TRDD2	TRDJ1	TRGV2	TRGJ2
CAAFIGGIRELVF	CSYGLYSSGFHKVF	TRAV14D-3/DV8	TRDD2	TRDJ1	TRGV4	TRGJ1
CAKPSISEGYGGGKLVF	CSYGLYSSGFHKVF	TRAV13-4/DV7	TRDD2	TRDJ1	TRGV4	TRGJ1
CAIWPPLIGGIRPATDKLVF	CSYGLYSSGFHKVF	TRAV13-4/DV7	TRDD2	TRDJ1	TRGV4	TRGJ1
CAMAPLGGIRPTDKLVF	CSYGLYSSGFHKVF	TRAV13-4/DV7	TRDD2	TRDJ1	TRGV4	TRGJ1
CASPEPPNKLVF	CSYGLYSSGFHKVF	TRDV5		TRDJ1	TRGV4	TRGJ1
CASGLCADKLVF	CSYGLYSSGFHKVF	TRDV5		TRDJ1	TRGV4	TRGJ1
CALMEIGGIRATDKLVF	CSYGLYSSGFHKVF	TRDV2-2	TRDD2	TRDJ1	TRGV4	TRGJ1
CALMERIGGIRATDKLVF	CSYGLYSSGFHKVF	TRDV2-2	TRDD2	TRDJ1	TRGV4	TRGJ1
CALMERDGGIRATDKLVF	CSYGLYSSGFHKVF	TRDV2-2	TRDD2	TRDJ1	TRGV4	TRGJ1
CALMERAGGIRATDKLVF	CSYGLYSSGFHKVF	TRDV2-2	TRDD2	TRDJ1	TRGV4	TRGJ1
CAIIWHIGGIRATDKLVF	CSYGRYSSGFHKVF	TRAV13-4/DV7	TRDD2	TRDJ1	TRGV4	TRGJ1
CAIRDLGGMATDKLVF	CSYGRYSSGFHKVF	TRAV13-4/DV7	TRDD2	TRDJ1	TRGV4	TRGJ1
CAMAATDKLVF	CSYGRYSSGFHKVF	TRAV13-4/DV7		TRDJ1	TRGV4	TRGJ1
CAMVYMAYQRASTDKLVF	CSYGRYSSGFHKVF	TRAV13-4/DV7	TRDD1	TRDJ1	TRGV4	TRGJ1
CASGYIGGIYRRDTSCTDKLVF	CSYGRYSSGFHKVF	TRAV13-4/DV7	TRDD2	TRDJ1	TRGV4	TRGJ1
CAMPGDTTPSSTDKLVF	CSYGYSSGFHKVF	TRAV13-4/DV7	TRDD2	TRDJ1	TRGV4	TRGJ1
CAIPIWHIGIRATDKLVF	CSYGYSSGFHKVF	TRAV13-4/DV7	TRDD2	TRDJ1	TRGV4	TRGJ1
CVYRRDTDKLVF	CSYGYSSGFHKVF	TRAV13-4/DV7	TRDD2	TRDJ1	TRGV4	TRGJ1
CAPYIGGIRATDKLVF	CSYGYSSGFHKVF	TRAV13-4/DV7	TRDD2	TRDJ1	TRGV4	TRGJ1
CAMEPEGLLVF	CSYGYGGSGFHKVF	TRAV13-4/DV7	TRDD2	TRDJ1	TRGV4	TRGJ1
CARRDTSSATDKLVF	CSYGSSGFHKVF	TRAV13-4/DV7	TRDD2	TRDJ1	TRGV4	TRGJ1
CAIYRRDTSSDKLVF	CSYGSSGFHKVF	TRAV13-4/DV7	TRDD2	TRDJ1	TRGV4	TRGJ1
CAVIWHLISEGYERTDKLVF	CSYGKRGYSSGFHKVF	TRAV13-4/DV7	TRDD2	TRDJ1	TRGV4	TRGJ1
CAMPPLSEGTTDKLVF	CSYGQYSSGFHKVF	TRAV13-4/DV7	TRDD2	TRDJ1	TRGV4	TRGJ1
CAMRISEGYEIDKLVF	CSYGGFHKVF	TRAV13-4/DV7	TRDD2	TRDJ1	TRGV4	TRGJ1
CAIRDTSTDKLVF	CSYGKGGEYSSGFHKVF	TRAV13-4/DV7	TRDD2	TRDJ1	TRGV4	TRGJ1
CAIRYRRDTTSTDKLVF	CSYGFYSSGFHKVF	TRAV13-4/DV7	TRDD2	TRDJ1	TRGV4	TRGJ1
CAMERRRRDRATDKLVF	CSYGTHKVF	TRAV13-4/DV7	TRDD2	TRDJ1	TRGV4	TRGJ1
CALWHPLISEGWNKLVF	CSYGGSSGFHKVF	TRAV13-4/DV7	TRDD2	TRDJ1	TRGV4	TRGJ1
CAMGRVPTDKLVF	CSYGQWGYSSGFHKVF	TRAV13-4/DV7	TRDD2	TRDJ1	TRGV4	TRGJ1
CAMEDIPLSEGYELSTDKLVF	CSYGPPYSSGFHKVF	TRAV13-4/DV7	TRDD2	TRDJ1	TRGV4	TRGJ1
CATWHPRGIRATDKLVF	CSYGQSSGFHKVF	TRAV13-4/DV7	TRDD2	TRDJ1	TRGV4	TRGJ1
CAMPEGYEHKLVF	CSHGSSGFHKVF	TRAV13-4/DV7	TRDD2	TRDJ1	TRGV4	TRGJ1
CAMPHRRDTDKLVF	CSYGCSGFHKVF	TRAV13-4/DV7	TRDD2	TRDJ1	TRGV4	TRGJ1
CAMVSISEGYELTTDKLVF	CSYGGYSSGFHKVF	TRAV13-4/DV7	TRDD2	TRDJ1	TRGV4	TRGJ1
CAMERTASASEGPTDKLVF	CSYGSGSGFHKVF	TRAV13-4/DV7	TRDD2	TRDJ1	TRGV4	TRGJ1
CASGYVGGIRATDKLVF	CSYRGYSSGFHKVF	TRDV5	TRDD2	TRDJ1	TRGV4	TRGJ1
CASGSEWHRISEGYELSDKLVF	CSYGKESSGFHKVF	TRDV5	TRDD2	TRDJ1	TRGV4	TRGJ1
CASGYFVSSGASTTDKLVF	CSYSSGFHKVF	TRDV5	TRDD2	TRDJ1	TRGV4	TRGJ1
CASGPHIGGIREGKLVF	CSYGEYSSGFHKVF	TRDV5	TRDD2	TRDJ1	TRGV4	TRGJ1
CASGYIGGIRATDKLVF	CSYGVYSSGFHKVF	TRDV5	TRDD2	TRDJ1	TRGV4	TRGJ1
CASGSIGGIRGATDKLVF	CSYGVYSSGFHKVF	TRDV5	TRDD2	TRDJ1	TRGV4	TRGJ1
CASGYGISEGYELADKLVF	CSYGFSGFHKVF	TRDV5	TRDD2	TRDJ1	TRGV4	TRGJ1
CASGGPRHILIYSISQYELSTDKLVF	CSYGDSSGFHKVF	TRDV5	TRDD2	TRDJ1	TRGV4	TRGJ1
CASSVRPEGYSTDKLVF	CSYGCYSSGFHKVF	TRDV5	TRDD2	TRDJ1	TRGV4	TRGJ1
CALMEIEAYFGGIRAGKLVF	CSYGSEYSSGFHKVF	TRDV2-2	TRDD2	TRDJ1	TRGV4	TRGJ1
CALMERGWGGIRPTDKLVF	CSYGDEGSSGFHKVF	TRDV2-2	TRDD2	TRDJ1	TRGV4	TRGJ1
CALMERAIGGIRATTDKLVF	CSYGPYSSGFHKVF	TRDV2-2	TRDD2	TRDJ1	TRGV4	TRGJ1
CALMESEGYPPDKLVF	CSYGNSSGFHKVF	TRDV2-2	TRDD2	TRDJ1	TRGV4	TRGJ1
CALMERGGIRATDKLVF	CSYGFRSSGFHKVF	TRDV2-2	TRDD2	TRDJ1	TRGV4	TRGJ1
CALMEGIGGIRATDKLVF	CSYGSYSSGFHKVF	TRDV2-2	TRDD2	TRDJ1	TRGV4	TRGJ1
CALMERGWWRRDTGDKLVF	CSYGSYSSGFHKVF	TRDV2-2	TRDD2	TRDJ1	TRGV4	TRGJ1
CALRYIGGIRATDKLVF	CSYGSHSSGFHKVF	TRAV6-7/DV9	TRDD2	TRDJ1	TRGV4	TRGJ1
CATYIGGCGATDKLVF	CACWDMEYSSGFHKVF	TRAV13-4/DV7	TRDD2	TRDJ1	TRGV6	TRGJ1
CALWELGGLLISEGYESSTDKLVF	CACWDKGYSSGFHKVF	TRAV15N-1	TRDD2	TRDJ1	TRGV6	TRGJ1
CASGYPATDKLVF	CAWHHSSGFHKVF	TRDV5		TRDJ1	TRGV6	TRGJ1
CILRVVIGGIRAPDKLVF	CACWVYSSGFHKVF	TRAV21/DV12	TRDD2	TRDJ1	TRGV6	TRGJ1
CALSDKSEGSLATDKLVF	CASWAGYSSGFHKVF	TRAV15D-2/DV6D-2	TRDD2	TRDJ1	TRGV7	TRGJ1
CASGYLADIGGIRAPDKLVF	CASWAGYSSGFHKVF	TRDV5	TRDD2	TRDJ1	TRGV7	TRGJ1
CASGYWIEATDKLVF	CASWVGYSSGFHKVF	TRDV5	TRDD2	TRDJ1	TRGV7	TRGJ1
CALMEDGIGGIRATDKLVF	CASWAGLSSGFHKVF	TRDV2-2	TRDD2	TRDJ1	TRGV7	TRGJ1
