# Supplementary material for: γδ T cell antigen receptor polyspecificity enables T cell responses to a broad range of immune challenges
Source: Proc Natl Acad Sci U S A. 2024 Jan 16;121(4):e2315592121. doi: 10.1073/pnas.2315592121 (PMC10823224; doi:10.1073/pnas.2315592121)
Supplement: Supplementary file 4 — Dataset S03 (XLSX) [file pnas.2315592121.sd03.xlsx]

## Sheet: Total spleen gdT
Dataset S3. Murine total splenic gd T cells from naive C57BL/6 mice
Delta	Gamma	TRDV	TRDD	TRDJ	TRGV	TRGJ
CAARDTRATDKLVF	CSYGIYSSGFHKVF	TRDV8	TRDD2	TRDJ1	TRGV4	TRGJ1
CADIGGIRASPTDKLVF	CSYGDSSGFHKVF	TRDV7	TRDD2	TRDJ1	TRGV4	TRGJ1
CAIGGIRATDKLVF	CSYGYGRYSSGFHKVF	TRDV7	TRDD2	TRDJ1	TRGV4	TRGJ1
CAINMAFISEGYSSTDKLVF	CSYGRGSGFHKVF	TRDV7	TRDD2	TRDJ1	TRGV4	TRGJ1
CAIPLYRRDTTTDKLVF	CSYGQYSSGFHKVF	TRDV7	TRDD2	TRDJ1	TRGV4	TRGJ1
CAIYRRETDKLVF	CSYGTASSGFHKVF	TRDV7	TRDD2	TRDJ1	TRGV4	TRGJ1
CALGPPIGGIRATDKLVF	CAVWMAGTSWVKIF	TRDV6-2	TRDD2	TRDJ1	TRGV3	TRGJ4
CALIRATDKLVF	CSYGPYSSGFHKVF	TRDV7	TRDD2	TRDJ1	TRGV4	TRGJ1
CALMELTGGIRPTDKLVF	CASWAGNSSGFHKVF	TRDV2-2	TRDD2	TRDJ1	TRGV7	TRGJ1
CALMEPSGGIADKLVF	CAVWMGATSWVKIF	TRDV2-2	TRDD2	TRDJ1	TRGV3	TRGJ4
CALMEPYRRDTSCDKLVF	CSYGDYSSGFHKVF	TRDV2-2	TRDD2	TRDJ1	TRGV4	TRGJ1
CALMERAAGGIRATDKLVF	CSYGLYSSGFHKVF	TRDV2-2	TRDD2	TRDJ1	TRGV4	TRGJ1
CALMERAHRRVTTDKLVF	CSYGPPEVYSSGFHKVF	TRDV2-2	TRDD2	TRDJ1	TRGV4	TRGJ1
CALMERASYPYRRGPTDKLVF	CSYESSGFHKVF	TRDV2-2	TRDD2	TRDJ1	TRGV4	TRGJ1
CALMERDRRDTTPPTDKLVF	CARYSSGFHKVF	TRDV2-2	TRDD2	TRDJ1	TRGV2	TRGJ2
CALMERGGASGATDKLVF	CSYGLYSSGFHKVF	TRDV2-2		TRDJ1	TRGV4	TRGJ1
CALMERGGGIRATDKLVF	CSYGRYSSGFHKVF	TRDV2-2	TRDD2	TRDJ1	TRGV4	TRGJ1
CALMERISEGSTDKLVF	CAVRSGTSWVKIF	TRDV2-2	TRDD2	TRDJ1	TRGV3	TRGJ4
CALQDIGGILATDKLVF	CAVWASGTSWVKIF	TRDV6-2	TRDD2	TRDJ1	TRGV3	TRGJ4
CALSELSRGDKLVF	CSYGYGSSGFHKVF	TRDV6-2		TRDJ1	TRGV4	TRGJ1
CALSELWQIGGIWATDKLVF	CSYGKYSSGFHKVF	TRDV6-2	TRDD2	TRDJ1	TRGV4	TRGJ1
CALWEEGHIGEGYATDKLVF	CAVWIGGTSWVKIF	TRDV6D-1	TRDD2	TRDJ1	TRGV3	TRGJ4
CALWEIGGIEGTDKLVF	CSYGYDSSGFHKVF	TRDV6-1	TRDD2	TRDJ1	TRGV4	TRGJ1
CALWELAHKLVF	CAVWITPPGTSWVKIF	TRDV6-1		TRDJ1	TRGV3	TRGJ4
CALWELARDTGRDDKLVF	CASWGYSSGFHKVF	TRDV6D-1	TRDD2	TRDJ1	TRGV7	TRGJ1
CALWELDGGVATDKLVF	CAVWISGTSWVKIF	TRDV6-1	TRDD2	TRDJ1	TRGV3	TRGJ4
CALWELDGRDSTDKLVF	CAVWVGGTSWVKIF	TRDV6D-1	TRDD2	TRDJ1	TRGV3	TRGJ4
CALWELDYRRDTSFLATDKLVF	CAVWISGTSWVKIF	TRDV6-1	TRDD2	TRDJ1	TRGV3	TRGJ4
CALWELERSTQATDKLVF	CSYGHSSGFHKVF	TRDV6D-1		TRDJ1	TRGV4	TRGJ1
CALWELGIHPGGIPTDKLVF	CSYGIYSSGFHKVF	TRDV6-1	TRDD2	TRDJ1	TRGV4	TRGJ1
CALWELQYGIYRRDRATDKLVF	CSYGWSSGFHKVF	TRDV6-1	TRDD2	TRDJ1	TRGV4	TRGJ1
CALWEVLSEGYPGLVF	CSYGYSSGFHKVF	TRDV6D-1	TRDD2	TRDJ1	TRGV4	TRGJ1
CALWGEGGPSIGGIRAGATDKLVF	CSYGYRSGFHKVF	TRDV6D-1	TRDD2	TRDJ1	TRGV4	TRGJ1
CAMAYRRGATDKLVF	CSYGRRSSGFHKVF	TRDV7	TRDD2	TRDJ1	TRGV4	TRGJ1
CAMDYRRDTSDTDKLVF	CSYGYSSGFHKVF	TRDV7	TRDD2	TRDJ1	TRGV4	TRGJ1
CAMEIWHISEGYELTTDKLVF	CSYGLYSSGFHKVF	TRDV7	TRDD2	TRDJ1	TRGV4	TRGJ1
CAMEPVIGGIRADKLVF	CSYGRLSSGFHKVF	TRDV7	TRDD2	TRDJ1	TRGV4	TRGJ1
CAMEQGRIWRGISEGYERDKLVF	CSYGLYSSGFHKVF	TRDV7	TRDD2	TRDJ1	TRGV4	TRGJ1
CAMERRDTSSDKLVF	CSYGRGSSGFHKVF	TRDV7	TRDD2	TRDJ1	TRGV4	TRGJ1
CAMERSGGIRATDKLVF	CCLYSSGFHKVF	TRDV7	TRDD2	TRDJ1	TRGV4	TRGJ1
CAMIGGIRAPDKLVF	CSYGVKYSSGFHKVF	TRDV7	TRDD2	TRDJ1	TRGV4	TRGJ1
CAMRAPTDKLVF	CSYGYSSGFHKVF	TRDV7	TRDD2	TRDJ1	TRGV4	TRGJ1
CAMRETEGLATDKLVF	CAVWIPGTSWVKIF	TRDV7	TRDD2	TRDJ1	TRGV3	TRGJ4
CAMSGGIRAETDKLVF	CAVWIKYSWDFHKVF	TRDV7	TRDD2	TRDJ1	TRGV3	TRGJ3
CAPRALATDKLVF	CSYGTYSSGFHKVF	TRDV7	TRDD2	TRDJ1	TRGV4	TRGJ1
CASGIWHISEGKATDKLVF	CAVWMEGSSGFHKVF	TRDV5	TRDD2	TRDJ1	TRGV2	TRGJ2
CASGPHIGGIATDKLVF	CAVWIRAGTSWVKIF	TRDV5	TRDD2	TRDJ1	TRGV3	TRGJ4
CASGPYIGGIRATDKLVF	CSYGSYSSGFHKVF	TRDV5	TRDD2	TRDJ1	TRGV4	TRGJ1
CASGSDMAYGRRDTSWTDKLVF	CSYDYSSGFHKVF	TRDV5	TRDD2	TRDJ1	TRGV4	TRGJ1
CASGSGLIRSPDKLVF	CSYGYYSSGFHKVF	TRDV5	TRDD2	TRDJ1	TRGV4	TRGJ1
CASGSIWHIPQSEGFPATDKLVF	CAVWINWGTSWVKIF	TRDV5	TRDD2	TRDJ1	TRGV3	TRGJ4
CASGSPHMAQYRRDTATDKLVF	CAVWIGSGTSWVKIF	TRDV5	TRDD2	TRDJ1	TRGV3	TRGJ4
CASGSPPIGGIRATDKLVF	CAVCPGSSGFHKVF	TRDV5	TRDD2	TRDJ1	TRGV2	TRGJ2
CASGSSIGGIRAATDKLVF	CSYGLYSSGFHKVF	TRDV5	TRDD2	TRDJ1	TRGV4	TRGJ1
CASGWHIGGIRAPKLVF	CAVWMGYSSGFHKVF	TRDV5	TRDD2	TRDJ1	TRGV2	TRGJ2
CASGYFLCIGGIRAGADKLVF	CSYGLYSSGFHKVF	TRDV5	TRDD2	TRDJ1	TRGV4	TRGJ1
CASGYGGGIRATDKLVF	CSYGRYSSGFHKVF	TRDV5	TRDD2	TRDJ1	TRGV4	TRGJ1
CASGYIKGYELDKLVF	CAVWMSSGTSWVKIF	TRDV5	TRDD2	TRDJ1	TRGV2	TRGJ4
CASGYIRRDTTTDKLVF	CAVWMEGSGFHKVF	TRDV5	TRDD2	TRDJ1	TRGV2	TRGJ2
CASGYISIIRAHTDKLVF	CSYGQRSSGFHKVF	TRDV5	TRDD2	TRDJ1	TRGV4	TRGJ1
CASGYLIYGIFGIRAPDKLVF	CSYGYSSGFHKVF	TRDV5	TRDD2	TRDJ1	TRGV4	TRGJ1
CASGYMGGNDIGGMIATDKLVF	CAVWISGTSWVKIF	TRDV5	TRDD2	TRDJ1	TRGV3	TRGJ4
CASGYPGGIRATDKLVF	CAVWMESSGFHKVF	TRDV5	TRDD2	TRDJ1	TRGV2	TRGJ2
CASGYRGIRATDKLVF	CSYGNSSGFHKVF	TRDV5	TRDD2	TRDJ1	TRGV4	TRGJ1
CASGYSEGYKLATDKLVF	CAVWTYSSGFHKVF	TRDV5	TRDD2	TRDJ1	TRGV2	TRGJ2
CAWGIWHISEGYELPDKLVF	CSYGYSSGFHKVF	TRDV7	TRDD2	TRDJ1	TRGV4	TRGJ1
CGGKAGGYEFPATDKLVF	CSYGPSSGFHKVF	TRDV1	TRDD2	TRDJ1	TRGV4	TRGJ1
CGSDIGGSSWDTRQMFF	CACWDSSGFHKVF	TRDV4	TRDD2	TRDJ2	TRGV6	TRGJ1
CILRPADKLVF	CSYGYSGFHKVF	TRDV12		TRDJ1	TRGV4	TRGJ1
CILRVTLRRDTSPDKLVF	CAVWIGTSWVKIF	TRDV12	TRDD2	TRDJ1	TRGV3	TRGJ4
