# Supplementary material for: γδ T cell antigen receptor polyspecificity enables T cell responses to a broad range of immune challenges
Source: Proc Natl Acad Sci U S A. 2024 Jan 16;121(4):e2315592121. doi: 10.1073/pnas.2315592121 (PMC10823224; doi:10.1073/pnas.2315592121)
Supplement: Supplementary file 5 — Dataset S04 (XLSX) [file pnas.2315592121.sd04.xlsx]

## Sheet: IL17+ Mouse
Dataset S4. Murine IL17+ gd T cells from influenza virus infected lung (Day3).
Delta	Gamma	TRDV	TRDD	TRDJ	TRGV	TRGJ
CALMERGGYEFLATDKLVF	CAVWIKRGTSWVKIF	TRDV2-2	TRDD2	TRDJ1	TRGV1	TRGJ4
CASGYGGIRARTDKLVF	CAVWIKRGTSWVKIF	TRDV5	TRDD2	TRDJ1	TRGV1	TRGJ4
CALWELEGYPRYRRGATDKLVF	CAVWIKRGTSWVKIF	TRAV15N-1	TRDD2	TRDJ1	TRGV1	TRGJ4
CGSDIGGSSWDTRQMFF	CAVWIKRGTSWVKIF	TRDV4	TRDD2	TRDJ2	TRGV1	TRGJ4
CAMRWPLDGGGIRGISDKLVF	CAVWIKRGTSWVKIF	TRAV13-4/DV7	TRDD2	TRDJ1	TRGV1	TRGJ4
CAIDRSGGIRASATDKLVF	CAVWILGTSWVKIF	TRAV13D-2	TRDD2	TRDJ1	TRGV1	TRGJ4
CASGYIGGIRLVF	CAVWIVGTSWVKIF	TRDV5	TRDD2	TRDJ1	TRGV1	TRGJ4
CAMDIGGIRATDKLVF	CAVWSGTSWVKIF	TRAV13-4/DV7	TRDD2	TRDJ1	TRGV1	TRGJ4
CASGYIGGIRATDKLVF	CAVCLYSSGFHKVF	TRDV5	TRDD2	TRDJ1	TRGV2	TRGJ2
CASGYIGGIRATDKLVF	CAVWLYSSGFHKVF	TRDV5	TRDD2	TRDJ1	TRGV2	TRGJ2
CALMERGGIRATDKLVF	CAVWMGSSGFHKVF	TRDV2-2	TRDD2	TRDJ1	TRGV2	TRGJ2
CASGYIGGIRATDKLVF	CAVWSYSSGFHKVF	TRDV5	TRDD2	TRDJ1	TRGV2	TRGJ2
CALMERGGIPATDKLVF	CSCRYSSGFHKVF	TRDV2-2	TRDD2	TRDJ1	TRGV4	TRGJ1
CASGYIGGIRADKLVF	CSRSSGFHKVF	TRDV5	TRDD2	TRDJ1	TRGV4	TRGJ1
CASGYIGGIRADKLVF	CSYGAYSSGFHKVF	TRDV5	TRDD2	TRDJ1	TRGV4	TRGJ1
CASGYIGGIRADKLVF	CSYGAYSSGFHKVF	TRDV5	TRDD2	TRDJ1	TRGV4	TRGJ1
CALMERSGIRATDKLVF	CSYGCSSGFHKVF	TRDV2-2	TRDD2	TRDJ1	TRGV4	TRGJ1
CASGYIGGIRADKLVF	CSYGEYSSGFHKVF	TRDV5	TRDD2	TRDJ1	TRGV4	TRGJ1
CASGYIGGIRATDKLVF	CSYGGYSSGFHKVF	TRDV5	TRDD2	TRDJ1	TRGV4	TRGJ1
CASGYIGGIRATDKLVF	CSYGHSSGFHKVF	TRDV5	TRDD2	TRDJ1	TRGV4	TRGJ1
CASGYIGGIRATDKLVF	CSYGKYSSGFHKVF	TRDV5	TRDD2	TRDJ1	TRGV4	TRGJ1
CASGYIGGIRATDKLVF	CSYGKYSSGFHKVF	TRDV5	TRDD2	TRDJ1	TRGV4	TRGJ1
CASGYIGGIRATDKLVF	CSYGKYSSGFHKVF	TRDV5	TRDD2	TRDJ1	TRGV4	TRGJ1
CASGYIGGIRATDKLVF	CSYGKYSSGFHKVF	TRDV5	TRDD2	TRDJ1	TRGV4	TRGJ1
CASGYIGGIRATDKLVF	CSYGKYSSGFHKVF	TRDV5	TRDD2	TRDJ1	TRGV4	TRGJ1
CASGYIGGIRATDKLVF	CSYGKYSSGFHKVF	TRDV5	TRDD2	TRDJ1	TRGV4	TRGJ1
CASGYIGGIRATDKLVF	CSYGLYSSGFHKVF	TRDV5	TRDD2	TRDJ1	TRGV4	TRGJ1
CASGYIGGIRATDKLVF	CSYGLYSSGFHKVF	TRDV5	TRDD2	TRDJ1	TRGV4	TRGJ1
CASGYIGGIRATDKLVF	CSYGLYSSGFHKVF	TRDV5	TRDD2	TRDJ1	TRGV4	TRGJ1
CASGYIGGIRATDKLVF	CSYGLYSSGFHKVF	TRDV5	TRDD2	TRDJ1	TRGV4	TRGJ1
CASGYIGGIRATDKLVF	CSYGLYSSGFHKVF	TRDV5	TRDD2	TRDJ1	TRGV4	TRGJ1
CASGYIGGIRATDKLVF	CSYGLYSSGFHKVF	TRDV5	TRDD2	TRDJ1	TRGV4	TRGJ1
CASGYIGGIRATDKLVF	CSYGLYSSGFHKVF	TRDV5	TRDD2	TRDJ1	TRGV4	TRGJ1
CASGYIGGIRATDKLVF	CSYGLYSSGFHKVF	TRDV5	TRDD2	TRDJ1	TRGV4	TRGJ1
CASGYIGGIRATDKLVF	CSYGLYSSGFHKVF	TRDV5	TRDD2	TRDJ1	TRGV4	TRGJ1
CASGYIGGIRATDKLVF	CSYGLYSSGFHKVF	TRDV5	TRDD2	TRDJ1	TRGV4	TRGJ1
CASGYIGGIRATDKLVF	CSYGLYSSGFHKVF	TRDV5	TRDD2	TRDJ1	TRGV4	TRGJ1
CASGYIGGIRATDKLVF	CSYGLYSSGFHKVF	TRDV5	TRDD2	TRDJ1	TRGV4	TRGJ1
CASGDIGGIRATDKLVF	CSYGLYSSGFHKVF	TRDV5	TRDD2	TRDJ1	TRGV4	TRGJ1
CASGHIGGIRATDKLVF	CSYGLYSSGFHKVF	TRDV5	TRDD2	TRDJ1	TRGV4	TRGJ1
CASGYIGGIRGADKLVF	CSYGLYSSGFHKVF	TRDV5	TRDD2	TRDJ1	TRGV4	TRGJ1
CASGYRGIRATDKLVF	CSYGLYSSGFHKVF	TRDV5	TRDD2	TRDJ1	TRGV4	TRGJ1
CASGYTGGIRATDKLVF	CSYGLYSSGFHKVF	TRDV5	TRDD2	TRDJ1	TRGV4	TRGJ1
CASGLVGGIRATDKLVF	CSYGLYSSGFHKVF	TRDV5	TRDD2	TRDJ1	TRGV4	TRGJ1
CASGNIGGIATDKLVF	CSYGLYSSGFHKVF	TRDV5	TRDD2	TRDJ1	TRGV4	TRGJ1
CASGNIGGIATDKLVF	CSYGLYSSGFHKVF	TRDV5	TRDD2	TRDJ1	TRGV4	TRGJ1
CALMERDGGIRATDKLVF	CSYGLYSSGFHKVF	TRDV2-2	TRDD2	TRDJ1	TRGV4	TRGJ1
CILRVATGGTDKLVF	CSYGPYSSGFHKVF	TRAV21/DV12	TRDD2	TRDJ1	TRGV4	TRGJ1
CASGYIGGIRATDKLVF	CSYGQYSSGFHKVF	TRDV5	TRDD2	TRDJ1	TRGV4	TRGJ1
CASGYIGGIRATDKLVF	CSYGQYSSGFHKVF	TRDV5	TRDD2	TRDJ1	TRGV4	TRGJ1
CASGYIGGIRSTDKLVF	CSYGQYSSGFHKVF	TRDV5	TRDD2	TRDJ1	TRGV4	TRGJ1
CASGYIGGIRADKLVF	CSYGQYSSGFHKVF	TRDV5	TRDD2	TRDJ1	TRGV4	TRGJ1
CASGYIGGIRATDKLVF	CSYGRYSSGFHKVF	TRDV5	TRDD2	TRDJ1	TRGV4	TRGJ1
CASGYIGGIRATDKLVF	CSYGRYSSGFHKVF	TRDV5	TRDD2	TRDJ1	TRGV4	TRGJ1
CASGYIGGIRATDKLVF	CSYGRYSSGFHKVF	TRDV5	TRDD2	TRDJ1	TRGV4	TRGJ1
CASGYHIGGIRATDKLVF	CSYGRYSSGFHKVF	TRDV5	TRDD2	TRDJ1	TRGV4	TRGJ1
CALMERRGAYMGIRTDKLVF	CSYGRYSSGFHKVF	TRDV2-2	TRDD2	TRDJ1	TRGV4	TRGJ1
CALMDIGGIRATDKLVF	CSYGRYSSGFHKVF	TRDV2-2	TRDD2	TRDJ1	TRGV4	TRGJ1
CAMGRRSATDKLVF	CSYGSAYSSGFHKVF	TRAV13-4/DV7	TRDD2	TRDJ1	TRGV4	TRGJ1
CASGYIGGIRATDKLVF	CSYGSYSSGFHKVF	TRDV5	TRDD2	TRDJ1	TRGV4	TRGJ1
CASGYIGGIRATDKLVF	CSYGSYSSGFHKVF	TRDV5	TRDD2	TRDJ1	TRGV4	TRGJ1
CASGYIGGIRATDKLVF	CSYGSYSSGFHKVF	TRDV5	TRDD2	TRDJ1	TRGV4	TRGJ1
CASGYIGGIRATDKLVF	CSYGSYSSGFHKVF	TRDV5	TRDD2	TRDJ1	TRGV4	TRGJ1
CASGYIGGIRATDKLVF	CSYGSYSSGFHKVF	TRDV5	TRDD2	TRDJ1	TRGV4	TRGJ1
CASGYIGGIRADKLVF	CSYGSYSSGFHKVF	TRDV5	TRDD2	TRDJ1	TRGV4	TRGJ1
CASGYIGGIRADKLVF	CSYGSYSSGFHKVF	TRDV5	TRDD2	TRDJ1	TRGV4	TRGJ1
CASGHIGGIRATDKLVF	CSYGSYSSGFHKVF	TRDV5	TRDD2	TRDJ1	TRGV4	TRGJ1
CASGLSEGYEGQNTLYF	CSYGSYSSGFHKVF	TRDV5	TRDD2	TRBJ2-4	TRGV4	TRGJ1
CASGFPGGIRADKLVF	CSYGTYSSGFHKVF	TRDV5	TRDD2	TRDJ1	TRGV4	TRGJ1
CASGRDTTDKLVF	CSYGYSSDFHKVF	TRDV5	TRDD2	TRDJ1	TRGV4	TRGJ1
CASGYIGGIRATDKLVF	CSYGYSSGFHKVF	TRDV5	TRDD2	TRDJ1	TRGV4	TRGJ1
CASGYIGGIRAAKLVF	CSYGYSSGFHKVF	TRDV5	TRDD2	TRDJ1	TRGV4	TRGJ1
CASGYDGIWGIRATDKLVF	CSYGYSSGFHKVF	TRDV5	TRDD2	TRDJ1	TRGV4	TRGJ1
CASGYRRDKLVF	CSYGYSSGFHKVF	TRDV5	TRDD2	TRDJ1	TRGV4	TRGJ1
CASGSEGYDKLVF	CSYGYSSGFHKVF	TRDV5	TRDD2	TRDJ1	TRGV4	TRGJ1
CGSDIGGIRATDKLVF	CACWDSSGFHKVF	TRDV4	TRDD2	TRDJ1	TRGV5	TRGJ1
CGSDIDRRDTSSWDTRQMFF	CACWDSSGFHKVF	TRDV4	TRDD2	TRDJ2	TRGV5	TRGJ1
CGSDIGGSSWDTRQMFF	CACYSSGFHKVF	TRDV4	TRDD2	TRDJ2	TRGV5	TRGJ1
CGSDIGGSSWDTRQMFF	CACWDISGFHKVF	TRDV4	TRDD2	TRDJ2	TRGV6	TRGJ1
CGSDIGGSSWDTRQMFF	CACWDSSGFHKVF	TRDV4	TRDD2	TRDJ2	TRGV6	TRGJ1
CGSDIGGSSWDTRQMFF	CACWDSSGFHKVF	TRDV4	TRDD2	TRDJ2	TRGV6	TRGJ1
CGSDIGGSSWDTRQMFF	CACWDSSGFHKVF	TRDV4	TRDD2	TRDJ2	TRGV6	TRGJ1
CGSDIGGSSWDTRQMFF	CACWDSSGFHKVF	TRDV4	TRDD2	TRDJ2	TRGV6	TRGJ1
CGSDIGGSSWDTRQMFF	CACWDSSGFHKVF	TRDV4	TRDD2	TRDJ2	TRGV6	TRGJ1
CGSDIGGSSWDTRQMFF	CACWDSSGFHKVF	TRDV4	TRDD2	TRDJ2	TRGV6	TRGJ1
CGSDIGGSSWDTRQMFF	CACWDSSGFHKVF	TRDV4	TRDD2	TRDJ2	TRGV6	TRGJ1
CGSDIGGSSWDTRQMFF	CACWDSSGFHKVF	TRDV4	TRDD2	TRDJ2	TRGV6	TRGJ1
CGSDIGGSSWDTRQMFF	CACWDSSGFHKVF	TRDV4	TRDD2	TRDJ2	TRGV6	TRGJ1
CGSDIGGSSWDTRQMFF	CACWDSSGFHKVF	TRDV4	TRDD2	TRDJ2	TRGV6	TRGJ1
CGSDIGGSSWDTRQMFF	CACWDSSGFHKVF	TRDV4	TRDD2	TRDJ2	TRGV6	TRGJ1
CGSDIGGSSWDTRQMFF	CACWDSSGFHKVF	TRDV4	TRDD2	TRDJ2	TRGV6	TRGJ1
CGSDIGGSSWDTRQMFF	CACWDSSGFHKVF	TRDV4	TRDD2	TRDJ2	TRGV6	TRGJ1
CGSDIGGSSWDTRQMFF	CACWDSSGFHKVF	TRDV4	TRDD2	TRDJ2	TRGV6	TRGJ1
CGSDIGGSSWDTRQMFF	CACWDSSGFHKVF	TRDV4	TRDD2	TRDJ2	TRGV6	TRGJ1
CGSDIGGSSWDTRQMFF	CACWDSSGFHKVF	TRDV4	TRDD2	TRDJ2	TRGV6	TRGJ1
CGSDIGGSSWDTRQMFF	CACWDSSGFHKVF	TRDV4	TRDD2	TRDJ2	TRGV6	TRGJ1
CGSDIGGSSWDTRQMFF	CACWDSSGFHKVF	TRDV4	TRDD2	TRDJ2	TRGV6	TRGJ1
CGSDIGGSSWDTRQMFF	CACWDSSGFHKVF	TRDV4	TRDD2	TRDJ2	TRGV6	TRGJ1
CGSDIGGSSWDTRQMFF	CACWDSSGFHKVF	TRDV4	TRDD2	TRDJ2	TRGV6	TRGJ1
CGSDIGGSSWDTRQMFF	CACWDSSGFHKVF	TRDV4	TRDD2	TRDJ2	TRGV6	TRGJ1
CGSDIGGSSWDTRQMFF	CACWDSSGFHKVF	TRDV4	TRDD2	TRDJ2	TRGV6	TRGJ1
CGSDIGGSSWDTRQMFF	CACWDSSGFHKVF	TRDV4	TRDD2	TRDJ2	TRGV6	TRGJ1
CGSDIGGSSWDTRQMFF	CACWDSSGFHKVF	TRDV4	TRDD2	TRDJ2	TRGV6	TRGJ1
CGSDIGGSSWDTRQMFF	CACWDSSGFHKVF	TRDV4	TRDD2	TRDJ2	TRGV6	TRGJ1
CGSDIGGSSWDTRQMFF	CACWDSSGFHKVF	TRDV4	TRDD2	TRDJ2	TRGV6	TRGJ1
CGSDIGGSSWDTRQMFF	CACWDSSGFHKVF	TRDV4	TRDD2	TRDJ2	TRGV6	TRGJ1
CGSDIGGSSWDTRQMFF	CACWDSSGFHKVF	TRDV4	TRDD2	TRDJ2	TRGV6	TRGJ1
CGSDIGGSSWDTRQMFF	CACWDSSGFHKVF	TRDV4	TRDD2	TRDJ2	TRGV6	TRGJ1
CGSDIGGSSWDTRQMFF	CACWDSSGFHKVF	TRDV4	TRDD2	TRDJ2	TRGV6	TRGJ1
CGSDIGGSSWDTRQMFF	CACWDSSGFHKVF	TRDV4	TRDD2	TRDJ2	TRGV6	TRGJ1
CGSDIGGSSWDTRQMFF	CACWDSSGFHKVF	TRDV4	TRDD2	TRDJ2	TRGV6	TRGJ1
CGSDIGGSSWDTRQMFF	CACWDSSGFHKVF	TRDV4	TRDD2	TRDJ2	TRGV6	TRGJ1
CGSDIGGSSWDTRQMFF	CACWDSSGFHKVF	TRDV4	TRDD2	TRDJ2	TRGV6	TRGJ1
CGSDIGGSSWDTRQMFF	CACWDSSGFHKVF	TRDV4	TRDD2	TRDJ2	TRGV6	TRGJ1
CGSDIGGSSWDTRQMFF	CACWDSSGFHKVF	TRDV4	TRDD2	TRDJ2	TRGV6	TRGJ1
CGSDIGGSSWDTRQMFF	CACWDSSGFHKVF	TRDV4	TRDD2	TRDJ2	TRGV6	TRGJ1
CGSDIGGSSWDTRQMFF	CACWDSSGFHKVF	TRDV4	TRDD2	TRDJ2	TRGV6	TRGJ1
CGSDIGGSSWDTRQMFF	CACWDSSGFHKVF	TRDV4	TRDD2	TRDJ2	TRGV6	TRGJ1
CGSDIGGSSWDTRQMFF	CACWDSSGFHKVF	TRDV4	TRDD2	TRDJ2	TRGV6	TRGJ1
CGSDIGGSSWDTRQMFF	CACWDSSGFHKVF	TRDV4	TRDD2	TRDJ2	TRGV6	TRGJ1
CGSDIGGSSWDTRQMFF	CACWDSSGFHKVF	TRDV4	TRDD2	TRDJ2	TRGV6	TRGJ1
CGSDIGGSSWDTRQMFF	CACWDSSGFHKVF	TRDV4	TRDD2	TRDJ2	TRGV6	TRGJ1
CGSDIGGSSWDTRQMFF	CACWDSSGFHKVF	TRDV4	TRDD2	TRDJ2	TRGV6	TRGJ1
CGSDIGGSSWDTRQMFF	CACWDSSGFHKVF	TRDV4	TRDD2	TRDJ2	TRGV6	TRGJ1
CGSDIGGSSWDTRQMFF	CACWDSSGFHKVF	TRDV4	TRDD2	TRDJ2	TRGV6	TRGJ1
CGSDIGGSSWDTRQMFF	CACWDSSGFHKVF	TRDV4	TRDD2	TRDJ2	TRGV6	TRGJ1
CGSDIGGSSWDTRQMFF	CACWDSSGFHKVF	TRDV4	TRDD2	TRDJ2	TRGV6	TRGJ1
CGSDIGGSSWDTRQMFF	CACWDSSGFHKVF	TRDV4	TRDD2	TRDJ2	TRGV6	TRGJ1
CGSDIGGSSWDTRQMFF	CACWDSSGFHKVF	TRDV4	TRDD2	TRDJ2	TRGV6	TRGJ1
CGSDIGGSSWDTRQMFF	CACWDSSGFHKVF	TRDV4	TRDD2	TRDJ2	TRGV6	TRGJ1
CGSDIGGSSWDTRQMFF	CACWDSSGFHKVF	TRDV4	TRDD2	TRDJ2	TRGV6	TRGJ1
CGSDIGGSSWDTRQMFF	CACWDSSGFHKVF	TRDV4	TRDD2	TRDJ2	TRGV6	TRGJ1
CGSDIGGSSWDTRQMFF	CACWDSSGFHKVF	TRDV4	TRDD2	TRDJ2	TRGV6	TRGJ1
CGSDIGGSSWDTRQMFF	CACWDSSGFHKVF	TRDV4	TRDD2	TRDJ2	TRGV6	TRGJ1
CGSDIGGSSWDTRQMFF	CACWDSSGFHKVF	TRDV4	TRDD2	TRDJ2	TRGV6	TRGJ1
CGSDIGGSSWDTRQMFF	CACWDSSGFHKVF	TRDV4	TRDD2	TRDJ2	TRGV6	TRGJ1
CGSDIGGSSWDTRQMFF	CACWDSSGFHKVF	TRDV4	TRDD2	TRDJ2	TRGV6	TRGJ1
CGSDIGGSSWDTRQMFF	CACWDSSGFHKVF	TRDV4	TRDD2	TRDJ2	TRGV6	TRGJ1
CGSDIGGSSWDTRQMFF	CACWDSSGFHKVF	TRDV4	TRDD2	TRDJ2	TRGV6	TRGJ1
CGSDIGGSSWDTRQMFF	CACWDSSGFHKVF	TRDV4	TRDD2	TRDJ2	TRGV6	TRGJ1
CGSDIGGSSWDTRQMFF	CACWDSSGFHKVF	TRDV4	TRDD2	TRDJ2	TRGV6	TRGJ1
CGSDIGGSSWDTRQMFF	CACWDSSGFHKVF	TRDV4	TRDD2	TRDJ2	TRGV6	TRGJ1
CGSDIGGSSWDTRQMFF	CACWDSSGFHKVF	TRDV4	TRDD2	TRDJ2	TRGV6	TRGJ1
CGSDIGGSSWDTRQMFF	CACWDSSGFHKVF	TRDV4	TRDD2	TRDJ2	TRGV6	TRGJ1
CGSDIGGSSWDTRQMFF	CACWDSSGFHKVF	TRDV4	TRDD2	TRDJ2	TRGV6	TRGJ1
CGSDIGGSSWDTRQMFF	CACWDSSGFHKVF	TRDV4	TRDD2	TRDJ2	TRGV6	TRGJ1
CGSDIGGSSWDTRQMFF	CACWDSSGFHKVF	TRDV4	TRDD2	TRDJ2	TRGV6	TRGJ1
CGSDIGGSSWDTRQMFF	CACWDSSGFHKVF	TRDV4	TRDD2	TRDJ2	TRGV6	TRGJ1
CGSDIGGSSWDTRQMFF	CACWDSSGFHKVF	TRDV4	TRDD2	TRDJ2	TRGV6	TRGJ1
CGSDIGGSSWDTRQMFF	CACWDSSGFHKVF	TRDV4	TRDD2	TRDJ2	TRGV6	TRGJ1
CGSDIGGSSWDTRQMFF	CACWDSSGFHKVF	TRDV4	TRDD2	TRDJ2	TRGV6	TRGJ1
CGSDIGGSSWDTRQMFF	CACWDSSGFHKVF	TRDV4	TRDD2	TRDJ2	TRGV6	TRGJ1
CGSDIGGSSWDTRQMFF	CACWDSSGFHKVF	TRDV4	TRDD2	TRDJ2	TRGV6	TRGJ1
CGSDIGGSSWDTRQMFF	CACWDSSGFHKVF	TRDV4	TRDD2	TRDJ2	TRGV6	TRGJ1
CGSDIGGSSWDTRQMFF	CACWDSSGFHKVF	TRDV4	TRDD2	TRDJ2	TRGV6	TRGJ1
CGSDIGGSSWDTRQMFF	CACWDSSGFHKVF	TRDV4	TRDD2	TRDJ2	TRGV6	TRGJ1
CGSDIGGSSWDTRQMFF	CACWDSSGFHKVF	TRDV4	TRDD2	TRDJ2	TRGV6	TRGJ1
CGSDIGGSSWDTRQMFF	CACWDSSGFHKVF	TRDV4	TRDD2	TRDJ2	TRGV6	TRGJ1
CGSDIGGSSWDTRQMFF	CACWDSSGFHKVF	TRDV4	TRDD2	TRDJ2	TRGV6	TRGJ1
CGSDIGGSSWDTRQMFF	CACWDSSGFHKVF	TRDV4	TRDD2	TRDJ2	TRGV6	TRGJ1
CGSDIGGSSWDTRQMFF	CACWDSSGFHKVF	TRDV4	TRDD2	TRDJ2	TRGV6	TRGJ1
CGSDIGGSSWDTRQMFF	CACWDSSGFHKVF	TRDV4	TRDD2	TRDJ2	TRGV6	TRGJ1
CGSDIGGSSWDTRQMFF	CACWDSSGFHKVF	TRDV4	TRDD2	TRDJ2	TRGV6	TRGJ1
CGSDIGGSSWDTRQMFF	CACWDSSGFHKVF	TRDV4	TRDD2	TRDJ2	TRGV6	TRGJ1
CGSDIGGSSWDTRQMFF	CACWDSSGFHKVF	TRDV4	TRDD2	TRDJ2	TRGV6	TRGJ1
CGSDIGGSSWDTRQMFF	CACWDSSGFHKVF	TRDV4	TRDD2	TRDJ2	TRGV6	TRGJ1
CGSDIGGSSWDTRQMFF	CACWDSSGFHKVF	TRDV4	TRDD2	TRDJ2	TRGV6	TRGJ1
CGSDIGGSSWDTRQMFF	CACWDSSGFHKVF	TRDV4	TRDD2	TRDJ2	TRGV6	TRGJ1
CGSDIGGSSWDTRQMFF	CACWDSSGFHKVF	TRDV4	TRDD2	TRDJ2	TRGV6	TRGJ1
CGSDIGGSSWDTRQMFF	CACWDSSGFHKVF	TRDV4	TRDD2	TRDJ2	TRGV6	TRGJ1
CGSDIGGSSWDTRQMFF	CACWDSSGFHKVF	TRDV4	TRDD2	TRDJ2	TRGV6	TRGJ1
CGSDIGGSSWDTRQMFF	CACWDSSGFHKVF	TRDV4	TRDD2	TRDJ2	TRGV6	TRGJ1
CGSDIGGSSWDTRQMFF	CACWDSSGFHKVF	TRDV4	TRDD2	TRDJ2	TRGV6	TRGJ1
CGSDIGGSSWDTRQMFF	CACWDSSGFHKVF	TRDV4	TRDD2	TRDJ2	TRGV6	TRGJ1
CGSDIGGSSWDTRQMFF	CACWDSSGFHKVF	TRDV4	TRDD2	TRDJ2	TRGV6	TRGJ1
CGSDIGGSSWDTRQMFF	CACWDSSGFHKVF	TRDV4	TRDD2	TRDJ2	TRGV6	TRGJ1
CGSDIGGSSWDTRQMFF	CACWDSSGFHKVF	TRDV4	TRDD2	TRDJ2	TRGV6	TRGJ1
CGSDIGGSSWDTRQMFF	CACWDSSGFHKVF	TRDV4	TRDD2	TRDJ2	TRGV6	TRGJ1
CGSDIGGSSWDTRQMFF	CACWDSSGFHKVF	TRDV4	TRDD2	TRDJ2	TRGV6	TRGJ1
CGSDIGGSSWDTRQMFF	CACWDSSGFHKVF	TRDV4	TRDD2	TRDJ2	TRGV6	TRGJ1
CGSDIGGSSWDTRQMFF	CACWDSSGFHKVF	TRDV4	TRDD2	TRDJ2	TRGV6	TRGJ1
CGSDIGGSSWDTRQMFF	CACWDSSGFHKVF	TRDV4	TRDD2	TRDJ2	TRGV6	TRGJ1
CGSDIGGSSWDTRQMFF	CACWDSSGFHKVF	TRDV4	TRDD2	TRDJ2	TRGV6	TRGJ1
CGSDIGGSSWDTRQMFF	CACWDSSGFHKVF	TRDV4	TRDD2	TRDJ2	TRGV6	TRGJ1
CGSDIGGSSWDTRQMFF	CACWDSSGFHKVF	TRDV4	TRDD2	TRDJ2	TRGV6	TRGJ1
CGSDIGGSSWDTRQMFF	CACWDSSGFHKVF	TRDV4	TRDD2	TRDJ2	TRGV6	TRGJ1
CGSDIGGSSWDTRQMFF	CACWDSSGFHKVF	TRDV4	TRDD2	TRDJ2	TRGV6	TRGJ1
CGSDIGGSSWDTRQMFF	CACWDSSGFHKVF	TRDV4	TRDD2	TRDJ2	TRGV6	TRGJ1
CGSDIGGSSWDTRQMFF	CACWDSSGFHKVF	TRDV4	TRDD2	TRDJ2	TRGV6	TRGJ1
CGSDIGGSSWDTRQMFF	CACWDSSGFHKVF	TRDV4	TRDD2	TRDJ2	TRGV6	TRGJ1
CGSDIGGSSWDTRQMFF	CACWDSSGFHKVF	TRDV4	TRDD2	TRDJ2	TRGV6	TRGJ1
CGSDIGGSSWDTRQMFF	CACWDSSGFHKVF	TRDV4	TRDD2	TRDJ2	TRGV6	TRGJ1
CGSDIGGSSWDTRQMFF	CACWDSSGFHKVF	TRDV4	TRDD2	TRDJ2	TRGV6	TRGJ1
CGSDIGGSSWDTRQMFF	CACWDSSGFHKVF	TRDV4	TRDD2	TRDJ2	TRGV6	TRGJ1
CGSDIGGSSWDTRQMFF	CACWDSSGFHKVF	TRDV4	TRDD2	TRDJ2	TRGV6	TRGJ1
CGSDIGGSSWDTRQMFF	CACWDSSGFHKVF	TRDV4	TRDD2	TRDJ2	TRGV6	TRGJ1
CGSDIGGSSWDTRQMFF	CACWDSSGFHKVF	TRDV4	TRDD2	TRDJ2	TRGV6	TRGJ1
CGSDIGGSSWDTRQMFF	CACWDSSGFHKVF	TRDV4	TRDD2	TRDJ2	TRGV6	TRGJ1
CGSDIGGSSWDTRQMFF	CACWDSSGFHKVF	TRDV4	TRDD2	TRDJ2	TRGV6	TRGJ1
CGSDIGGSSWDTRQMFF	CACWDSSGFHKVF	TRDV4	TRDD2	TRDJ2	TRGV6	TRGJ1
CGSDIGGSSWDTRQMFF	CACWDSSGFHKVF	TRDV4	TRDD2	TRDJ2	TRGV6	TRGJ1
CGSDIGGSSWDTRQMFF	CACWDSSGFHKVF	TRDV4	TRDD2	TRDJ2	TRGV6	TRGJ1
CGSDIGGSSWDTRQMFF	CACWDSSGFHKVF	TRDV4	TRDD2	TRDJ2	TRGV6	TRGJ1
CGSDIGGSSWDTRQMFF	CACWDSSGFHKVF	TRDV4	TRDD2	TRDJ2	TRGV6	TRGJ1
CGSDIGGSSWDTRQMFF	CACWDSSGFHKVF	TRDV4	TRDD2	TRDJ2	TRGV6	TRGJ1
CGSDIGGSSWDTRQMFF	CACWDSSGFHKVF	TRDV4	TRDD2	TRDJ2	TRGV6	TRGJ1
CGSDIGGSSWDTRQMFF	CACWDSSGFHKVF	TRDV4	TRDD2	TRDJ2	TRGV6	TRGJ1
CGSDIGGSSWDTRQMFF	CACWDSSGFHKVF	TRDV4	TRDD2	TRDJ2	TRGV6	TRGJ1
CGSDIGGSSWDTRQMFF	CACWDSSGFHKVF	TRDV4	TRDD2	TRDJ2	TRGV6	TRGJ1
CGSDIGGSSWDTRQMFF	CACWDSSGFHKVF	TRDV4	TRDD2	TRDJ2	TRGV6	TRGJ1
CGSDIGGSSWDTRQMFF	CACWDSSGFHKVF	TRDV4	TRDD2	TRDJ2	TRGV6	TRGJ1
CGSDIGGSSWDTRQMFF	CACWDSSGFHKVF	TRDV4	TRDD2	TRDJ2	TRGV6	TRGJ1
CGSDIGGSSWDTRQMFF	CACWDSSGFHKVF	TRDV4	TRDD2	TRDJ2	TRGV6	TRGJ1
CGSDIGGSSWDTRQMFF	CACWDSSGFHKVF	TRDV4	TRDD2	TRDJ2	TRGV6	TRGJ1
CGSDIGGSSWDTRQMFF	CACWDSSGFHKVF	TRDV4	TRDD2	TRDJ2	TRGV6	TRGJ1
CGSDIGGSSWDTRQMFF	CACWDSSGFHKVF	TRDV4	TRDD2	TRDJ2	TRGV6	TRGJ1
CGSDIGGSSWDTRQMFF	CACWDSSGFHKVF	TRDV4	TRDD2	TRDJ2	TRGV6	TRGJ1
CGSDIGGSSWDTRQMFF	CACWDSSGFHKVF	TRDV4	TRDD2	TRDJ2	TRGV6	TRGJ1
CGSDIGGSSWDTRQMFF	CACWDSSGFHKVF	TRDV4	TRDD2	TRDJ2	TRGV6	TRGJ1
CGSDIGGSSWDTRQMFF	CACWDSSGFHKVF	TRDV4	TRDD2	TRDJ2	TRGV6	TRGJ1
CGSDIGGSSWDTRQMFF	CACWDSSGFHKVF	TRDV4	TRDD2	TRDJ2	TRGV6	TRGJ1
CGSDIGGSSWDTRQMFF	CACWDSSGFHKVF	TRDV4	TRDD2	TRDJ2	TRGV6	TRGJ1
CGSDIGGSSWDTRQMFF	CACWDSSGFHKVF	TRDV4	TRDD2	TRDJ2	TRGV6	TRGJ1
CGSDIGGSSWDTRQMFF	CACWDSSGFHKVF	TRDV4	TRDD2	TRDJ2	TRGV6	TRGJ1
CGSDIGGSSWDTRQMFF	CACWDSSGFHKVF	TRDV4	TRDD2	TRDJ2	TRGV6	TRGJ1
CGSDIGGSSWDTRQMFF	CACWDSSGFHKVF	TRDV4	TRDD2	TRDJ2	TRGV6	TRGJ1
CGSDIGGSSWDTRQMFF	CACWDSSGFHKVF	TRDV4	TRDD2	TRDJ2	TRGV6	TRGJ1
CGSDIGGSSWDTRQMFF	CACWDSSGFHKVF	TRDV4	TRDD2	TRDJ2	TRGV6	TRGJ1
CGSDIGGSSWDTRQMFF	CACWDSSGFHKVF	TRDV4	TRDD2	TRDJ2	TRGV6	TRGJ1
CGSDIGGSSWDTRQMFF	CACWDSSGFHKVF	TRDV4	TRDD2	TRDJ2	TRGV6	TRGJ1
CGSDIGGSSWDTRQMFF	CACWDSSGFHKVF	TRDV4	TRDD2	TRDJ2	TRGV6	TRGJ1
CGSDIGGSSWDTRQMFF	CACWDSSGFHKVF	TRDV4	TRDD2	TRDJ2	TRGV6	TRGJ1
CGSDIGGSSWDTRQMFF	CACWDSSGFHKVF	TRDV4	TRDD2	TRDJ2	TRGV6	TRGJ1
CGSDIGGSSWDTRQMFF	CACWDSSGFHKVF	TRDV4	TRDD2	TRDJ2	TRGV6	TRGJ1
CGSDIGGSSWDTRQMFF	CACWDSSGFHKVF	TRDV4	TRDD2	TRDJ2	TRGV6	TRGJ1
CGSDIGGSSWDTRQMFF	CACWDSSGFHKVF	TRDV4	TRDD2	TRDJ2	TRGV6	TRGJ1
CGSDIGGSSWDTRQMFF	CACWDSSGFHKVF	TRDV4	TRDD2	TRDJ2	TRGV6	TRGJ1
CGSDIGGSSWDTRQMFF	CACWDSSGFHKVF	TRDV4	TRDD2	TRDJ2	TRGV6	TRGJ1
CGSDIGGSSWDTRQMFF	CACWDSSGFHKVF	TRDV4	TRDD2	TRDJ2	TRGV6	TRGJ1
CGSDIGGSSWDTRQMFF	CACWDSSGFHKVF	TRDV4	TRDD2	TRDJ2	TRGV6	TRGJ1
CGSDIGGSSWDTRQMFF	CACWDSSGFHKVF	TRDV4	TRDD2	TRDJ2	TRGV6	TRGJ1
CGSDIGGSSWDTRQMFF	CACWDSSGFHKVF	TRDV4	TRDD2	TRDJ2	TRGV6	TRGJ1
CGSDIGGSSWDTRQMFF	CACWDSSGFHKVF	TRDV4	TRDD2	TRDJ2	TRGV6	TRGJ1
CGSDIGGSSWDTRQMFF	CACWDSSGFHKVF	TRDV4	TRDD2	TRDJ2	TRGV6	TRGJ1
CGSDIGGSSWDTRQMFF	CACWDSSGFHKVF	TRDV4	TRDD2	TRDJ2	TRGV6	TRGJ1
CGSDIGGSSWDTRQMFF	CACWDSSGFHKVF	TRDV4	TRDD2	TRDJ2	TRGV6	TRGJ1
CGSDIGGSSWDTRQMFF	CACWDSSGFHKVF	TRDV4	TRDD2	TRDJ2	TRGV6	TRGJ1
CGSDIGGSSWDTRQMFF	CACWDSSGFHKVF	TRDV4	TRDD2	TRDJ2	TRGV6	TRGJ1
CGSDIGGSSWDTRQMFF	CACWDSSGFHKVF	TRDV4	TRDD2	TRDJ2	TRGV6	TRGJ1
CGSDIGGSSWDTRQMFF	CACWDSSGFHKVF	TRDV4	TRDD2	TRDJ2	TRGV6	TRGJ1
CGSDIGGSSWDTRQMFF	CACWDSSGFHKVF	TRDV4	TRDD2	TRDJ2	TRGV6	TRGJ1
CGSDIGGSSWDTRQMFF	CACWDSSGFHKVF	TRDV4	TRDD2	TRDJ2	TRGV6	TRGJ1
CGSDIGGSSWDTRQMFF	CACWDSSGFHKVF	TRDV4	TRDD2	TRDJ2	TRGV6	TRGJ1
CGSDIGGSSWDTRQMFF	CACWDSSGFHKVF	TRDV4	TRDD2	TRDJ2	TRGV6	TRGJ1
CGSDIGGSSWDTRQMFF	CACWDSSGFHKVF	TRDV4	TRDD2	TRDJ2	TRGV6	TRGJ1
CGSDIGGSSWDTRQMFF	CACWDSSGFHKVF	TRDV4	TRDD2	TRDJ2	TRGV6	TRGJ1
CGSDIGGSSWDTRQMFF	CACWDSSGFHKVF	TRDV4	TRDD2	TRDJ2	TRGV6	TRGJ1
CGSDIGGSSWDTRQMFF	CACWDSSGFHKVF	TRDV4	TRDD2	TRDJ2	TRGV6	TRGJ1
CGSDIGGSSWDTRQMFF	CACWDSSGFHKVF	TRDV4	TRDD2	TRDJ2	TRGV6	TRGJ1
CGSDIGGSSWDTRQMFF	CACWDSSGFHKVF	TRDV4	TRDD2	TRDJ2	TRGV6	TRGJ1
CGSDIGGSSWDTRQMFF	CACWDSSGFHKVF	TRDV4	TRDD2	TRDJ2	TRGV6	TRGJ1
CGSDIGGSSWDTRQMFF	CACWDSSGFHKVF	TRDV4	TRDD2	TRDJ2	TRGV6	TRGJ1
CGSDIGGSSWDTRQMFF	CACWDSSGFHKVF	TRDV4	TRDD2	TRDJ2	TRGV6	TRGJ1
CGSDIGGSSWDTRQMFF	CACWDSSGFHKVF	TRDV4	TRDD2	TRDJ2	TRGV6	TRGJ1
CGSDIGGSSWDTRQMFF	CACWDSSGFHKVF	TRDV4	TRDD2	TRDJ2	TRGV6	TRGJ1
CALMDIGGIRATDKLVF	CACWDSSGFHKVF	TRDV2-2	TRDD2	TRDJ1	TRGV6	TRGJ1
CAFSTDKLVF	CACWDSSGFHKVF	TRDV5		TRDJ1	TRGV6	TRGJ1
CASGYIGGIRATDKLVF	CACWDSSGFHKVF	TRDV5	TRDD2	TRDJ1	TRGV6	TRGJ1
CASGYIGGIRATDKLVF	CACWDSSGFHKVF	TRDV5	TRDD2	TRDJ1	TRGV6	TRGJ1
CASGYIGGIRATDKLVF	CACWDSSGFHKVF	TRDV5	TRDD2	TRDJ1	TRGV6	TRGJ1
CASGYIGGIRATDKLVF	CACWDSSGFHKVF	TRDV5	TRDD2	TRDJ1	TRGV6	TRGJ1
CASGYIGGIRATDKLVF	CACWDSSGFHKVF	TRDV5	TRDD2	TRDJ1	TRGV6	TRGJ1
CASGYIGGIRATDKLVF	CACWDSSGFHKVF	TRDV5	TRDD2	TRDJ1	TRGV6	TRGJ1
CASGYIGGIRATDKLVF	CACWDSSGFHKVF	TRDV5	TRDD2	TRDJ1	TRGV6	TRGJ1
CASGYIGGIRATDKLVF	CACWDSSGFHKVF	TRDV5	TRDD2	TRDJ1	TRGV6	TRGJ1
CASGYSGGIRATDKLVF	CACWDSSGFHKVF	TRDV5	TRDD2	TRDJ1	TRGV6	TRGJ1
CASGRGIRATDKLVF	CACWDSSGFHKVF	TRDV5	TRDD2	TRDJ1	TRGV6	TRGJ1
CASGIGGIRADKLVF	CACWDSSGFHKVF	TRDV5	TRDD2	TRDJ1	TRGV6	TRGJ1
CASGYTGGIRATDKLVF	CACWDSSGFHKVF	TRDV5	TRDD2	TRDJ1	TRGV6	TRGJ1
CASGYITFSYIGGIRATDKLVF	CACWDSSGFHKVF	TRDV5	TRDD2	TRDJ1	TRGV6	TRGJ1
CASGYLADIGGIRAPDKLVF	CACWDSSGFHKVF	TRDV5	TRDD2	TRDJ1	TRGV6	TRGJ1
CASGYLADIGGIRAPDKLVF	CACWDSSGFHKVF	TRDV5	TRDD2	TRDJ1	TRGV6	TRGJ1
CASGPIGGIRATDKLVF	CACWDSSGFHKVF	TRDV5	TRDD2	TRDJ1	TRGV6	TRGJ1
CASGGSDKLVF	CACWDSSGFHKVF	TRDV5		TRDJ1	TRGV6	TRGJ1
CASGGSDKLVF	CACWDSSGFHKVF	TRDV5		TRDJ1	TRGV6	TRGJ1
CALWELEGYPRYRRGATDKLVF	CACWDSSGFHKVF	TRAV15N-1	TRDD2	TRDJ1	TRGV6	TRGJ1
CALWELEGYPRYRRGATDKLVF	CACWDSSGFHKVF	TRAV15N-1	TRDD2	TRDJ1	TRGV6	TRGJ1
CGSDIGGIRATDKLVF	CACWDSSGFHKVF	TRDV4	TRDD2	TRDJ1	TRGV6	TRGJ1
CGSDIGGIRATDKLVF	CACWDSSGFHKVF	TRDV4	TRDD2	TRDJ1	TRGV6	TRGJ1
CGSDIGGIRATDKLVF	CACWDSSGFHKVF	TRDV4	TRDD2	TRDJ1	TRGV6	TRGJ1
CGSDIGGIRATDKLVF	CACWDSSGFHKVF	TRDV4	TRDD2	TRDJ1	TRGV6	TRGJ1
CGSDIGGIRATDKLVF	CACWDSSGFHKVF	TRDV4	TRDD2	TRDJ1	TRGV6	TRGJ1
CGSDIGGIRATDKLVF	CACWDSSGFHKVF	TRDV4	TRDD2	TRDJ1	TRGV6	TRGJ1
CGSDIGGIRATDKLVF	CACWDSSGFHKVF	TRDV4	TRDD2	TRDJ1	TRGV6	TRGJ1
CGSDIATDKLVF	CACWDSSGFHKVF	TRDV4		TRDJ1	TRGV6	TRGJ1
CGSDRRDATDKLVF	CACWDSSGFHKVF	TRDV4	TRDD2	TRDJ1	TRGV6	TRGJ1
CGSDRRDTDKLVF	CACWDSSGFHKVF	TRDV4	TRDD2	TRDJ1	TRGV6	TRGJ1
CGSDRRDTDKLVF	CACWDSSGFHKVF	TRDV4	TRDD2	TRDJ1	TRGV6	TRGJ1
CGSDRRDTDKLVF	CACWDSSGFHKVF	TRDV4	TRDD2	TRDJ1	TRGV6	TRGJ1
CGSDRRDTDKLVF	CACWDSSGFHKVF	TRDV4	TRDD2	TRDJ1	TRGV6	TRGJ1
CGSDRRDTDKLVF	CACWDSSGFHKVF	TRDV4	TRDD2	TRDJ1	TRGV6	TRGJ1
CGSDIYRRDTTDKLVF	CACWDSSGFHKVF	TRDV4	TRDD2	TRDJ1	TRGV6	TRGJ1
CGSDIGATDKLVF	CACWDSSGFHKVF	TRDV4	TRDD2	TRDJ1	TRGV6	TRGJ1
CGSDIGGATDKLVF	CACWDSSGFHKVF	TRDV4	TRDD2	TRDJ1	TRGV6	TRGJ1
CGSDIGGATDKLVF	CACWDSSGFHKVF	TRDV4	TRDD2	TRDJ1	TRGV6	TRGJ1
CGSDIGGATDKLVF	CACWDSSGFHKVF	TRDV4	TRDD2	TRDJ1	TRGV6	TRGJ1
CGSDIGGIRADKLVF	CACWDSSGFHKVF	TRDV4	TRDD2	TRDJ1	TRGV6	TRGJ1
CGSDIGGIRADKLVF	CACWDSSGFHKVF	TRDV4	TRDD2	TRDJ1	TRGV6	TRGJ1
CGSDIDRRDATDKLVF	CACWDSSGFHKVF	TRDV4	TRDD2	TRDJ1	TRGV6	TRGJ1
CILRVSEGYDSWDTRQMFF	CACWDSSGFHKVF	TRAV21/DV12	TRDD2	TRDJ2	TRGV6	TRGJ1
CGSDIGGSSWDTRQMFF	CACWDSSGSHKVF	TRDV4	TRDD2	TRDJ2	TRGV6	TRGJ1
CGSDIGGSSWDTRQMFF	CACWDSSGSHKVF	TRDV4	TRDD2	TRDJ2	TRGV6	TRGJ1
CGSDIGIPTDKLVF	CASWAGGSGFHKVF	TRDV4	TRDD2	TRDJ1	TRGV7	TRGJ1
CASGNIGGIATDKLVF	CASWAGYSSGFHKVF	TRDV5	TRDD2	TRDJ1	TRGV7	TRGJ1
CASGSPADKLVF	CASWAGYSSGFHKVF	TRDV5		TRDJ1	TRGV7	TRGJ1
