# Supplementary material for: γδ T cell antigen receptor polyspecificity enables T cell responses to a broad range of immune challenges
Source: Proc Natl Acad Sci U S A. 2024 Jan 16;121(4):e2315592121. doi: 10.1073/pnas.2315592121 (PMC10823224; doi:10.1073/pnas.2315592121)
Supplement: Supplementary file 6 — Dataset S05 (XLSX) [file pnas.2315592121.sd05.xlsx]

## Sheet: Cy3+HA+ Human
Dataset S5. Human Cy3+HA+ gd T cells from peripheral blood samples of healthy donors.
Delta	Gamma	TRDV	TRDD	TRDJ	TRGV	TRGJ	Alternate Gamma	TRGV	TRGJ
CACDILGETTDKLIF	CATWDRRSYYKKLF	TRDV2		TRDJ1	TRGV1	TRGJ2	CALWEVQELGKKIKVF	TRGV9	TRGJP
CACDPVSRTGDTSTDKLIF	CATWDRRSYYKKLF	TRDV2		TRDJ1	TRGV1	TRGJ2
CACDPVSRTGDTSTDKLIF	CATWDRRSYYKKLF	TRDV2		TRDJ1	TRGV1	TRGJ2
CACDPVSRTGDTSTDKLIF	CATWDRRSYYKKLF	TRDV2		TRDJ1	TRGV1	TRGJ2
CACDTLRGADKLIF	CATWDRRSYYKKLF	TRDV2		TRDJ1	TRGV1	TRGJ2
CACDTVSSRGDTNDKLIF	CATWDRRSYYKKLF	TRDV2		TRDJ1	TRGV1	TRGJ2
CAFSGPLVLVTDKLIF	CATWDRRSYYKKLF	TRDV3		TRDJ1	TRGV1	TRGJ2
CALGADSYPLLGGLSPPTDKLIF	CATWDRRSYYKKLF	TRDV1		TRDJ1	TRGV1	TRGJ2
CASSSYAADTPPYTDKLIF	CATWDQGGELGKKIKVF	TRDV3		TRDJ1	TRGV2	TRGJP
CASSSYAADTPPYTDKLIF	CATWDQGGELGKKIKVF	TRDV3		TRDJ1	TRGV2	TRGJP
CASSSYAADTPPYTDKLIF	CATWDQGGELGKKIKVF	TRDV3		TRDJ1	TRGV2	TRGJP
CAFDRLPPLEGNKLIF	CATWDGVNYYKKLF	TRDV3		TRDJ1	TRGV2	TRGJ2
CAFTRGGVHSYNLGPGGYGTDKLIF	CATWDGPGYYKKLF	TRDV3	TRDD3	TRDJ1	TRGV2	TRGJ2
CALGELGLEFLRWGDTTDKLIF	CATWVRAGYKKLF	TRDV1		TRDJ1	TRGV2	TRGJ2
CALGEPFLPWGIQPGDTDKLIF	CATWDGRTYKKLF	TRDV1		TRDJ1	TRGV2	TRGJ2
CAASAPYPSAFLYTDKLIF	CATWDGPHYKKLF	TRAV29/DV5		TRDJ1	TRGV2	TRGJ2
CACDPLGVLTDKLIF	CATWDGSSDWIKTF	TRDV2		TRDJ1	TRGV2	TRGJP2
CACDTWGINLPDKLIF	CATWDRPGTGWFKIF	TRDV2		TRDJ1	TRGV3	TRGJP1
CACDTWGINLPDKLIF	CATWDRPGTGWFKIF	TRDV2		TRDJ1	TRGV3	TRGJP1
CACDTWGINLPDKLIF	CATWDRPGTGWFKIF	TRDV2		TRDJ1	TRGV3	TRGJP1
CAFISGLGDNPPFLTAQLFF	CATWDRRGKKLF	TRDV3		TRDJ2	TRGV3	TRGJ2
CAFISGLGDNPPFLTAQLFF	CATWDRRGKKLF	TRDV3		TRDJ2	TRGV3	TRGJ2
CAFISGLGDNPPFLTAQLFF	CATWDRRGKKLF	TRDV3		TRDJ2	TRGV3	TRGJ2
CAFISGLGDNPPFLTAQLFF	CATWDRRGKKLF	TRDV3		TRDJ2	TRGV3	TRGJ2
CAFISGLGDNPPFLTAQLFF	CATWDRRGKKLF	TRDV3		TRDJ2	TRGV3	TRGJ2
CAFHFPLLGDHDKLIF	CATWDGNYKKLF	TRDV3		TRDJ1	TRGV3	TRGJ2
CAFHFPLLGDHDKLIF	CATWDGNYKKLF	TRDV3		TRDJ1	TRGV3	TRGJ2
CAFHFPLLGDHDKLIF	CATWDGNYKKLF	TRDV3		TRDJ1	TRGV3	TRGJ2
CAFHFPLLGDHDKLIF	CATWDGNYKKLF	TRDV3		TRDJ1	TRGV3	TRGJ2
CALGEFGVLGDVWTDKLIF	CATWDRQYGSDWIKTF	TRDV1		TRDJ1	TRGV3	TRGJP2
CALGEFGVLGDVWTDKLIF	CATWDRQYGSDWIKTF	TRDV1		TRDJ1	TRGV3	TRGJP2
CALGEFGVLGDVWTDKLIF	CATWDRQYGSDWIKTF	TRDV1		TRDJ1	TRGV3	TRGJP2
CALGEFGVLGDVWTDKLIF	CATWDRQYGSDWIKTF	TRDV1		TRDJ1	TRGV3	TRGJP2
CALGEFGVLGDVWTDKLIF	CATWDRQYGSDWIKTF	TRDV1		TRDJ1	TRGV3	TRGJP2
CALGEFGVLGDVWTDKLIF	CATWDRQYGSDWIKTF	TRDV1		TRDJ1	TRGV3	TRGJP2
CALGEFGVLGDVWTDKLIF	CATWDRQYGSDWIKTF	TRDV1		TRDJ1	TRGV3	TRGJP2
CALGEFGVLGDVWTDKLIF	CATWDRQYGSDWIKTF	TRDV1		TRDJ1	TRGV3	TRGJP2
CALGEFGVLGDVWTDKLIF	CATWDRQYGSDWIKTF	TRDV1		TRDJ1	TRGV3	TRGJP2
CALGEFGVLGDVWTDKLIF	CATWDRQYGSDWIKTF	TRDV1		TRDJ1	TRGV3	TRGJP2
CALGEFGVLGDVWTDKLIF	CATWDRQYGSDWIKTF	TRDV1		TRDJ1	TRGV3	TRGJP2
CALGEFGVLGDVWTDKLIF	CATWDRQYGSDWIKTF	TRDV1		TRDJ1	TRGV3	TRGJP2
CALGEFGVLGDVWTDKLIF	CATWDRQYGSDWIKTF	TRDV1		TRDJ1	TRGV3	TRGJP2
CALGEFGVLGDVWTDKLIF	CATWDRQYGSDWIKTF	TRDV1		TRDJ1	TRGV3	TRGJP2
CALGEFGVLGDVWTDKLIF	CATWDRQYGSDWIKTF	TRDV1		TRDJ1	TRGV3	TRGJP2
CALGEFGVLGDVWTDKLIF	CATWDRQYGSDWIKTF	TRDV1		TRDJ1	TRGV3	TRGJP2
CALGEFGVLGDVWTDKLIF	CATWDRQYGSDWIKTF	TRDV1		TRDJ1	TRGV3	TRGJP2
CALGEFGVLGDVWTDKLIF	CATWDRQYGSDWIKTF	TRDV1		TRDJ1	TRGV3	TRGJP2
CALGEFGVLGDVWTDKLIF	CATWDRQYGSDWIKTF	TRDV1		TRDJ1	TRGV3	TRGJP2
CALGEFGVLGDVWTDKLIF	CATWDRQYGSDWIKTF	TRDV1		TRDJ1	TRGV3	TRGJP2
CALGEFGVLGDVWTDKLIF	CATWDRQYGSDWIKTF	TRDV1		TRDJ1	TRGV3	TRGJP2
CALGEFGVLGDVWTDKLIF	CATWDRQYGSDWIKTF	TRDV1		TRDJ1	TRGV3	TRGJP2
CALGEFGVLGDVWTDKLIF	CATWDRQYGSDWIKTF	TRDV1		TRDJ1	TRGV3	TRGJP2
CALGEFGVLGDVWTDKLIF	CATWDRQYGSDWIKTF	TRDV1		TRDJ1	TRGV3	TRGJP2
CALGEFGVLGDVWTDKLIF	CATWDRQYGSDWIKTF	TRDV1		TRDJ1	TRGV3	TRGJP2
CALGEFGVLGDVWTDKLIF	CATWDRQYGSDWIKTF	TRDV1		TRDJ1	TRGV3	TRGJP2
CALGEFGVLGDVWTDKLIF	CATWDRQYGSDWIKTF	TRDV1		TRDJ1	TRGV3	TRGJP2
CALGEFGVLGDVWTDKLIF	CATWDRQYGSDWIKTF	TRDV1		TRDJ1	TRGV3	TRGJP2
CALGEFGVLGDVWTDKLIF	CATWDRQYGSDWIKTF	TRDV1		TRDJ1	TRGV3	TRGJP2
CALGEFGVLGDVWTDKLIF	CATWDRQYGSDWIKTF	TRDV1		TRDJ1	TRGV3	TRGJP2
CALGEFGVLGDVWTDKLIF	CATWDRQYGSDWIKTF	TRDV1		TRDJ1	TRGV3	TRGJP2
CALGEFGVLGDVWTDKLIF	CATWDRQYGSDWIKTF	TRDV1		TRDJ1	TRGV3	TRGJP2
CALGEFGVLGDVWTDKLIF	CATWDRQYGSDWIKTF	TRDV1		TRDJ1	TRGV3	TRGJP2
CALGEFGVLGDVWTDKLIF	CATWDRQYGSDWIKTF	TRDV1		TRDJ1	TRGV3	TRGJP2
CALGERSLPATGGYAYRDTDKLIF	CATWDPLYNYYKKLF	TRDV1	TRDD3	TRDJ1	TRGV3	TRGJ1
CACDDLWKRGGGLYTDKLIF	CATWDGRFYKKLF	TRDV2		TRDJ1	TRGV4	TRGJ2
CACDLLGKGLYTDKLIF	CATWDGPNYYKKLF	TRDV2		TRDJ1	TRGV4	TRGJ2
CACDPLGDKSLGHDKLIF	CATWDGPNYYKKLF	TRDV2		TRDJ1	TRGV4	TRGJ2
CACDTGTMQRQASDKLIF	CATWDGPNYYKKLF	TRDV2		TRDJ1	TRGV4	TRGJ2
CACDTWGITDKLIF	CATWDGPNYYKKLF	TRDV2		TRDJ1	TRGV4	TRGJ2
CAFRGVWVGGLLSYPTDKLIF	CATWDGNYYKKLF	TRDV3		TRDJ1	TRGV4	TRGJ2
CAFRGVWVGGLLSYPTDKLIF	CATWDGNYYKKLF	TRDV3		TRDJ1	TRGV4	TRGJ2
CAFRGVWVGGLLSYPTDKLIF	CATWDGNYYKKLF	TRDV3		TRDJ1	TRGV4	TRGJ2
CAFRGVWVGGLLSYPTDKLIF	CATWDGNYYKKLF	TRDV3		TRDJ1	TRGV4	TRGJ2
CAFRGVWVGGLLSYPTDKLIF	CATWDGNYYKKLF	TRDV3		TRDJ1	TRGV4	TRGJ2
CAFRGVWVGGLLSYPTDKLIF	CATWDGNYYKKLF	TRDV3		TRDJ1	TRGV4	TRGJ2
CAFRGVWVGGLLSYPTDKLIF	CATWDGNYYKKLF	TRDV3		TRDJ1	TRGV4	TRGJ2
CAFRGVWVGGLLSYPTDKLIF	CATWDGNYYKKLF	TRDV3		TRDJ1	TRGV4	TRGJ2
CAFSPLWGDGGVFNTDKLIF	CATWDGPGYYKKLF	TRDV3		TRDJ1	TRGV4	TRGJ2
CALGEPTLPLWGILYTDKLIF	CATWDAMGKLF	TRDV1		TRDJ1	TRGV4	TRGJ2
CALGEPTLPLWGILYTDKLIF	CATWDAMGKLF	TRDV1		TRDJ1	TRGV4	TRGJ2
CALGEPTLPLWGILYTDKLIF	CATWDAMGKLF	TRDV1		TRDJ1	TRGV4	TRGJ2
CALGEPTLPLWGILYTDKLIF	CATWDAMGKLF	TRDV1		TRDJ1	TRGV4	TRGJ2
CALGEPTLPLWGILYTDKLIF	CATWDAMGKLF	TRDV1		TRDJ1	TRGV4	TRGJ2
CALGEPTLPLWGILYTDKLIF	CATWDAMGKLF	TRDV1		TRDJ1	TRGV4	TRGJ2
CALGEPTLPLWGILYTDKLIF	CATWDAMGKLF	TRDV1		TRDJ1	TRGV4	TRGJ2
CALGEPTLPLWGILYTDKLIF	CATWDAMGKLF	TRDV1		TRDJ1	TRGV4	TRGJ2
CALGEPTLPLWGILYTDKLIF	CATWDAMGKLF	TRDV1		TRDJ1	TRGV4	TRGJ2
CALGEPTLPLWGILYTDKLIF	CATWDAMGKLF	TRDV1		TRDJ1	TRGV4	TRGJ2
CALGEPTLPLWGILYTDKLIF	CATWDAMGKLF	TRDV1		TRDJ1	TRGV4	TRGJ2
CALGEPTLPLWGILYTDKLIF	CATWDAMGKLF	TRDV1		TRDJ1	TRGV4	TRGJ2
CALGEPTLPLWGILYTDKLIF	CATWDAMGKLF	TRDV1		TRDJ1	TRGV4	TRGJ2
CALGEPTLPLWGILYTDKLIF	CATWDAMGKLF	TRDV1		TRDJ1	TRGV4	TRGJ2
CALGEPTLPLWGILYTDKLIF	CATWDAMGKLF	TRDV1		TRDJ1	TRGV4	TRGJ2
CALGNPGLPHYWGLNTDKLIF	CATWDGNYYKKLF	TRDV1		TRDJ1	TRGV4	TRGJ2
CALGNPGLPHYWGLNTDKLIF	CATWDGNYYKKLF	TRDV1		TRDJ1	TRGV4	TRGJ2
CALGNPGLPHYWGLNTDKLIF	CATWDGNYYKKLF	TRDV1		TRDJ1	TRGV4	TRGJ2
CALGNPGLPHYWGLNTDKLIF	CATWDGNYYKKLF	TRDV1		TRDJ1	TRGV4	TRGJ2
CALGNPGLPHYWGLNTDKLIF	CATWDGNYYKKLF	TRDV1		TRDJ1	TRGV4	TRGJ2
CALGNPGLPHYWGLNTDKLIF	CATWDGNYYKKLF	TRDV1		TRDJ1	TRGV4	TRGJ2
CALGNPGLPHYWGLNTDKLIF	CATWDGNYYKKLF	TRDV1		TRDJ1	TRGV4	TRGJ2
CALGNPGLPHYWGLNTDKLIF	CATWDGNYYKKLF	TRDV1		TRDJ1	TRGV4	TRGJ2
CALGNPGLPHYWGLNTDKLIF	CATWDGNYYKKLF	TRDV1		TRDJ1	TRGV4	TRGJ2
CALGNPGLPHYWGLNTDKLIF	CATWDGNYYKKLF	TRDV1		TRDJ1	TRGV4	TRGJ2
CALGNPGLPHYWGLNTDKLIF	CATWDGNYYKKLF	TRDV1		TRDJ1	TRGV4	TRGJ2
CALGNPGLPHYWGLNTDKLIF	CATWDGNYYKKLF	TRDV1		TRDJ1	TRGV4	TRGJ2
CALGEPVPFLQGVHTDKLIF	CATWDGRFYKKLF	TRDV1		TRDJ1	TRGV4	TRGJ2
CALGEPVPFLQGVHTDKLIF	CATWDGRFYKKLF	TRDV1		TRDJ1	TRGV4	TRGJ2
CALGSYPLGVVRKLIF	CATWDGPNYYKKLF	TRDV1		TRDJ1	TRGV4	TRGJ2
CALGSYPLGVVRKLIF	CATWDGPNYYKKLF	TRDV1		TRDJ1	TRGV4	TRGJ2
CALGSYPLGVVRKLIF	CATWDGPNYYKKLF	TRDV1		TRDJ1	TRGV4	TRGJ2
CALGSYPLGVVRKLIF	CATWDGPNYYKKLF	TRDV1		TRDJ1	TRGV4	TRGJ2
CALGSYPLGVVRKLIF	CATWDGPNYYKKLF	TRDV1		TRDJ1	TRGV4	TRGJ2
CALGSYPLGVVRKLIF	CATWDGPNYYKKLF	TRDV1		TRDJ1	TRGV4	TRGJ2
CALGSYPLGVVRKLIF	CATWDGPNYYKKLF	TRDV1		TRDJ1	TRGV4	TRGJ2
CALGSYPLGVVRKLIF	CATWDGPNYYKKLF	TRDV1		TRDJ1	TRGV4	TRGJ2
CALGSYPLGVVRKLIF	CATWDGPNYYKKLF	TRDV1		TRDJ1	TRGV4	TRGJ2
CALGSYPLGVVRKLIF	CATWDGPNYYKKLF	TRDV1		TRDJ1	TRGV4	TRGJ2
CALGSYPLGVVRKLIF	CATWDGPNYYKKLF	TRDV1		TRDJ1	TRGV4	TRGJ2
CALGSYPLGVVRKLIF	CATWDGPNYYKKLF	TRDV1		TRDJ1	TRGV4	TRGJ2
CALGSYPLGVVRKLIF	CATWDGPNYYKKLF	TRDV1		TRDJ1	TRGV4	TRGJ2
CALGSYPLGVVRKLIF	CATWDGPNYYKKLF	TRDV1		TRDJ1	TRGV4	TRGJ2
CALGSYPLGVVRKLIF	CATWDGPNYYKKLF	TRDV1		TRDJ1	TRGV4	TRGJ2
CALGSYPLGVVRKLIF	CATWDGPNYYKKLF	TRDV1		TRDJ1	TRGV4	TRGJ2
CALGSYPLGVVRKLIF	CATWDGPNYYKKLF	TRDV1		TRDJ1	TRGV4	TRGJ2
CALGSYPLGVVRKLIF	CATWDGPNYYKKLF	TRDV1		TRDJ1	TRGV4	TRGJ2
CALGSYPLGVVRKLIF	CATWDGPNYYKKLF	TRDV1		TRDJ1	TRGV4	TRGJ2
CALGSYPLGVVRKLIF	CATWDGPNYYKKLF	TRDV1		TRDJ1	TRGV4	TRGJ2
CALGSYPLGVVRKLIF	CATWDGPNYYKKLF	TRDV1		TRDJ1	TRGV4	TRGJ2
CALGSYPLGVVRKLIF	CATWDGPNYYKKLF	TRDV1		TRDJ1	TRGV4	TRGJ2
CALGSYPLGVVRKLIF	CATWDGPNYYKKLF	TRDV1		TRDJ1	TRGV4	TRGJ2
CALGSYPLGVVRKLIF	CATWDGPNYYKKLF	TRDV1		TRDJ1	TRGV4	TRGJ2
CALGSYPLGVVRKLIF	CATWDGPNYYKKLF	TRDV1		TRDJ1	TRGV4	TRGJ2
CALGSYPLGVVRKLIF	CATWDGPNYYKKLF	TRDV1		TRDJ1	TRGV4	TRGJ2
CALGSYPLGVVRKLIF	CATWDGPNYYKKLF	TRDV1		TRDJ1	TRGV4	TRGJ2
CALGSYPLGVVRKLIF	CATWDGPNYYKKLF	TRDV1		TRDJ1	TRGV4	TRGJ2
CALGSYPLGVVRKLIF	CATWDGPNYYKKLF	TRDV1		TRDJ1	TRGV4	TRGJ2
CALGSYPLGVVRKLIF	CATWDGPNYYKKLF	TRDV1		TRDJ1	TRGV4	TRGJ2
CALGSYPLGVVRKLIF	CATWDGPNYYKKLF	TRDV1		TRDJ1	TRGV4	TRGJ2
CALGSYPLGVVRKLIF	CATWDGPNYYKKLF	TRDV1		TRDJ1	TRGV4	TRGJ2
CALGSYPLGVVRKLIF	CATWDGPNYYKKLF	TRDV1		TRDJ1	TRGV4	TRGJ2
CALGSYPLGVVRKLIF	CATWDGPNYYKKLF	TRDV1		TRDJ1	TRGV4	TRGJ2
CALGSYPLGVVRKLIF	CATWDGPNYYKKLF	TRDV1		TRDJ1	TRGV4	TRGJ2
CALGVIWGLYTDKLIF	CATWSIYYKKLF	TRDV1		TRDJ1	TRGV4	TRGJ2
CALGVLPYLVLGTLRPLIF	CATWDGRPYYKKLF	TRDV1		TRDJ4	TRGV4	TRGJ2
CACDTVLKGGYTDKLIF	CATWDGYYKKLF	TRDV2		TRDJ1	TRGV4	TRGJ2
CALGESPSGLGDTDKLIF	CATWDNGGMNYYKKLF	TRDV1		TRDJ1	TRGV5	TRGJ1
CALGETKFPPGTGGFYTDKLIF	CATWDRPHKKLF	TRDV1		TRDJ1	TRGV5	TRGJ2
CALGDFLPTMGDYDTDKLIF	CATWDRPYSNYYKKLF	TRDV1		TRDJ1	TRGV5	TRGJ2
CACDTVGYLGAYTDKLIF	CATWDKPSSDWIKTF	TRDV2		TRDJ1	TRGV5	TRGJP2
CALGERILNWGIPPAQLFF	CATWDPNYTTGWFKIF	TRDV1	TRDD3	TRDJ2	TRGV8	TRGJP1
CALGERILNWGIPPAQLFF	CATWDPNYTTGWFKIF	TRDV1	TRDD3	TRDJ2	TRGV8	TRGJP1
CALGERILNWGIPPAQLFF	CATWDPNYTTGWFKIF	TRDV1	TRDD3	TRDJ2	TRGV8	TRGJP1
CALGERILNWGIPPAQLFF	CATWDPNYTTGWFKIF	TRDV1	TRDD3	TRDJ2	TRGV8	TRGJP1
CALGERILNWGIPPAQLFF	CATWDPNYTTGWFKIF	TRDV1	TRDD3	TRDJ2	TRGV8	TRGJP1
CALGIRAFFKRLYWGGVTDKLIF	CATWDLDGEFYYKKLF	TRDV1		TRDJ1	TRGV8	TRGJ2
CALGIRAFFKRLYWGGVTDKLIF	CATWDLDGEFYYKKLF	TRDV1		TRDJ1	TRGV8	TRGJ2
CALGIRAFFKRLYWGGVTDKLIF	CATWDLDGEFYYKKLF	TRDV1		TRDJ1	TRGV8	TRGJ2
CALGELRSGGDRRVTDKLIF	CATWDVHKKLF	TRDV1		TRDJ1	TRGV8	TRGJ2
CALGELRVKEIPADKLIF	CATWDKGSCYKKLF	TRDV1		TRDJ1	TRGV8	TRGJ2
CALGGTLPLLLGRYTDKLIF	CATWDPWYYKKLF	TRDV1		TRDJ1	TRGV8	TRGJ2
CACDIVGGLTDKLIF	CALWEVHRELGKKIKVF	TRDV2		TRDJ1	TRGV9	TRGJP
CACDMWGKYTDKLIF	CALWEVQELGKKIKVF	TRDV2		TRDJ1	TRGV9	TRGJP
CACDSLPTSNTGGYGSDKLIF	CALWEVPELGKKIKVF	TRDV2	TRDD3	TRDJ1	TRGV9	TRGJP
CACDTLGAPTDKLIF	CALWEVEELGKKIKVF	TRDV2		TRDJ1	TRGV9	TRGJP
CACDTLRGRDKLIF	CALWESRELGKKIKVF	TRDV2		TRDJ1	TRGV9	TRGJP
CACDTLRGRDKLIF	CALWESRELGKKIKVF	TRDV2		TRDJ1	TRGV9	TRGJP
CACEALSGDTDKLIF	CALWEGDRELGKKIKVF	TRDV2		TRDJ1	TRGV9	TRGJP
CACEALSGDTDKLIF	CALWEGDRELGKKIKVF	TRDV2		TRDJ1	TRGV9	TRGJP
CACEALSGDTDKLIF	CALWEGDRELGKKIKVF	TRDV2		TRDJ1	TRGV9	TRGJP
CACEALSGDTDKLIF	CALWEGDRELGKKIKVF	TRDV2		TRDJ1	TRGV9	TRGJP
CACEALSGDTDKLIF	CALWEGDRELGKKIKVF	TRDV2		TRDJ1	TRGV9	TRGJP
CACEALSGDTDKLIF	CALWEGDRELGKKIKVF	TRDV2		TRDJ1	TRGV9	TRGJP
CACEALSGDTDKLIF	CALWEGDRELGKKIKVF	TRDV2		TRDJ1	TRGV9	TRGJP
CACDELEADKLIF	CALWEVLELGKKIKVF	TRDV2		TRDJ1	TRGV9	TRGJP
CACDILGDTQFSDKLIF	CALWEAPQELGKKIKVF	TRDV2		TRDJ1	TRGV9	TRGJP
CACDPLGVNTDKLIF	CALWEVGELGKKIKVF	TRDV2		TRDJ1	TRGV9	TRGJP
CACDPLLGDTSRLIF	CALWEVRKKLF	TRDV2		TRDJ1	TRGV9	TRGJ2
CACDPVLGDTRRGVNEKRGKLIF	CASYIQELGKKIKVF	TRDV2	TRDD3	TRDJ1	TRGV9	TRGJP
CACDRLGDYTDKLIF	CALWEVLELGKKIKVF	TRDV2		TRDJ1	TRGV9	TRGJP
CACDRLRGIQYTDKLIF	CALWEVEELGKKIKVF	TRDV2		TRDJ1	TRGV9	TRGJP
CACDSVHTGTKRGHTDKLIF	CALWEVRVGKKIKVF	TRDV2		TRDJ1	TRGV9	TRGJP
CACDTLALGTSDKLIF	CALWEARRELGKKIKVF	TRDV2		TRDJ1	TRGV9	TRGJP
CACDTLGDLPNYTDKLIF	CALWEVQELGKKIKVF	TRDV2		TRDJ1	TRGV9	TRGJP
CACDTLGDNSGVYTDKLIF	CALWEVRRELGKKIKVF	TRDV2		TRDJ1	TRGV9	TRGJP
CACDTLGDNSGVYTDKLIF	CALWEAQELGKKIKVF	TRDV2		TRDJ1	TRGV9	TRGJP
CACDTLGYTYTDKLIF	CALWDEELGKKIKVF	TRDV2		TRDJ1	TRGV9	TRGJP
CACDTLLGATDKLIF	CALWEPQELGKKIKVF	TRDV2		TRDJ1	TRGV9	TRGJP
CACDTLLGATDKLIF	CALWEPQELGKKIKVF	TRDV2		TRDJ1	TRGV9	TRGJP
CACDTLLGATDKLIF	CALWEPQELGKKIKVF	TRDV2		TRDJ1	TRGV9	TRGJP
CACDTLLGATDKLIF	CALWEPQELGKKIKVF	TRDV2		TRDJ1	TRGV9	TRGJP
CACDTVRGYQATDKLIF	CALWEVRELGKKIKVF	TRDV2		TRDJ1	TRGV9	TRGJP
CACDTVSRRDTSYTDKLIF	CALWEVRRELGKKIKVF	TRDV2		TRDJ1	TRGV9	TRGJP
CACDTVWGINFTDKLIF	CALWEIGLGKKIKVF	TRDV2		TRDJ1	TRGV9	TRGJP
CACDVLGDTKTDKLIF	CALWGLQELGKKIKVF	TRDV2	TRDD3	TRDJ1	TRGV9	TRGJP
CACDILGDTDKLIF	CALWEVHGELGKKIKVF	TRDV2		TRDJ1	TRGV9	TRGJP
CACDILGDTDKLIF	CALWDPKELGKKIKVF	TRDV2		TRDJ1	TRGV9	TRGJP
CACDKLGDLLSTDKLIF	CALWEVVTHKKIKVF	TRDV2		TRDJ1	TRGV9	TRGJP
CACDPLLILGDTGDKLIF	CALWESQELGKKIKVF	TRDV2	TRDD3	TRDJ1	TRGV9	TRGJP
CACDPTTSGEIIRGKLIF	CALWEVQELGKKIKVF	TRDV2		TRDJ1	TRGV9	TRGJP
CACDQLRSKGDTDKLIF	CALWEVRRELGKKIKVF	TRDV2		TRDJ1	TRGV9	TRGJP
CACDRLTPGDGDKLIF	CALWEVRRELGKKIKVF	TRDV2		TRDJ1	TRGV9	TRGJP
CACDRLTPGDGDKLIF	CALWEVRRELGKKIKVF	TRDV2		TRDJ1	TRGV9	TRGJP
CACDTLGDHYTDKLIF	CALWEVHGELGKKIKVF	TRDV2		TRDJ1	TRGV9	TRGJP
CACDTLLKRDLDKYTDKLIF	CALWELQELGKKIKVF	TRDV2		TRDJ1	TRGV9	TRGJP
CACDTLMGSPNTDKLIF	CALWEVRRELGKKIKVF	TRDV2		TRDJ1	TRGV9	TRGJP
CACDTLSTRDHGYADKLIF	CALWEVRRELGKKIKVF	TRDV2		TRDJ1	TRGV9	TRGJP
CACDTVLGGSRGLTAQLFF	CALWEVHELGKKIKVF	TRDV2		TRDJ2	TRGV9	TRGJP
CACDTVLSVPSILGDPYTDKLIF	CALWEVQGELGKKIKVF	TRDV2		TRDJ1	TRGV9	TRGJP
CACDTVRGVLGDASYTDKLIF	CALWEAEGELGKKIKVF	TRDV2		TRDJ1	TRGV9	TRGJP
CACDTVSRRDTSYTDKLIF	CALWEVRRELGKKIKVF	TRDV2		TRDJ1	TRGV9	TRGJP
CACDTWGITDKLIF	CALWEVRRELGKKIKVF	TRDV2		TRDJ1	TRGV9	TRGJP
CACNPLGTPHTDKLIF	CALWEVQELGKKIKVF	TRDV2		TRDJ1	TRGV9	TRGJP
CALGAVLPHSFYKNKLIF	CALWEVKSGGYYKKLF	TRDV1		TRDJ1	TRGV9	TRGJ2
CALGELTFPFPMYWAYVVKLIF	CALWERPYYYKKLF	TRDV1		TRDJ1	TRGV9	TRGJ2
CALGELTFPFPMYWAYVVKLIF	CALWERPYYYKKLF	TRDV1		TRDJ1	TRGV9	TRGJ2
CALGDFLPTMGDYDTDKLIF	CALWEVELGKKIKVF	TRDV1		TRDJ1	TRGV9	TRGJP
CALGDLLIPYWGVYYTDKLIF	CALWEVVYYKKLF	TRDV1		TRDJ1	TRGV9	TRGJ2
CALGDLLIPYWGVYYTDKLIF	CALWEVVYYKKLF	TRDV1		TRDJ1	TRGV9	TRGJ2
CALGDLLIPYWGVYYTDKLIF	CALWEVVYYKKLF	TRDV1		TRDJ1	TRGV9	TRGJ2
CALGELSNWGTYKLIF	CALWEVRRELGKKIKVF	TRDV1		TRDJ1	TRGV9	TRGJP
CALGELSNWGTYKLIF	CALWEVRRELGKKIKVF	TRDV1		TRDJ1	TRGV9	TRGJP
CALGGLGYWADKLIF	CALWDRTTGWFKIF	TRDV1		TRDJ1	TRGV9	TRGJP1
CALGGLGYWADKLIF	CALWDRTTGWFKIF	TRDV1		TRDJ1	TRGV9	TRGJP1
CALGGLGYWADKLIF	CALWDRTTGWFKIF	TRDV1		TRDJ1	TRGV9	TRGJP1
CALGGLGYWADKLIF	CALWDRTTGWFKIF	TRDV1		TRDJ1	TRGV9	TRGJP1
CALGGLGYWADKLIF	CALWDRTTGWFKIF	TRDV1		TRDJ1	TRGV9	TRGJP1
CALSLGFPQGSGGYDTDKLIF	CALWEVRRELGKKIKVF	TRDV1	TRDD3	TRDJ1	TRGV9	TRGJP
CACDALLGGTAQLFF	CALWEVGELGKKIKVF	TRDV2		TRDJ2	TRGV9	TRGJP
CACDGLGQSADKLIF	CALWEKELF	TRDV2		TRDJ1	TRGV9	TRGJ2
CACDPVLGDLKYTDKLIF	CALWGVRVKKLF	TRDV2		TRDJ1	TRGV9	TRGJ2
CACDPVSRTGDTSTDKLIF	CALWDPTRGLGKKIKVF	TRDV2		TRDJ1	TRGV9	TRGJP	CALWEDIKLGKKIKVF	TRGV9	TRGJP
CACDPVSRTGDTSTDKLIF	CALWDPGELGKKIKVF	TRDV2		TRDJ1	TRGV9	TRGJP
CACDPVSRTGDTSTDKLIF	CALWDPGELGKKIKVF	TRDV2		TRDJ1	TRGV9	TRGJP
CACDRVVLGDISHTDKLIF	CALWEVGKKLF	TRDV2		TRDJ1	TRGV9	TRGJ2
CACDSLPTVLGTTDKLIF	CALWEVGKKLF	TRDV2		TRDJ1	TRGV9	TRGJ2
CACDTLGARDTDKLIF	CALWERYYKKLF	TRDV2		TRDJ1	TRGV9	TRGJ2	CATWDRRSYYKKLF	TRGV1	TRGJ2
CACDTLLGDTRPTDKLIF	CALWEVRVKKLF	TRDV2	TRDD3	TRDJ1	TRGV9	TRGJ2	CALWEVRELGKKIKVF	TRGV9	TRGJP
CACDTLRGADKLIF	CALWEVTELGKKIKVF	TRDV2		TRDJ1	TRGV9	TRGJP
CACDTVGGADKLIF	CASAELGKKIKVF	TRDV2		TRDJ1	TRGV9	TRGJP	CALWEVRQELGKKIKVF	TRGV9	TRGJP
CACDTVGGGRGSKLIF	CALWEVQELGKKIKVF	TRDV2		TRDJ1	TRGV9	TRGJP
CACDTVGGIRDTDPKYTDKLIF	CALWEVHRLGKKIKVF	TRDV2		TRDJ1	TRGV9	TRGJP
CACDTVGYLGAYTDKLIF	CALWEVQELGKKIKVF	TRDV2		TRDJ1	TRGV9	TRGJP
CACDTVGYLGAYTDKLIF	CALWEVQLRLGKKIKVF	TRDV2		TRDJ1	TRGV9	TRGJP
CACDTVNWGNPYTDKLIF	CALWEVRVKKLF	TRDV2		TRDJ1	TRGV9	TRGJ2
CACDTVSSRGDTNDKLIF	CALWDPGELGKKIKVF	TRDV2		TRDJ1	TRGV9	TRGJP
CACEKLLGDTLEHTDKLIF	CALWEVRELGKKIKVF	TRDV2	TRDD3	TRDJ1	TRGV9	TRGJP
